# Supplementary material for: Variation in bridgmanite grain size accounts for the mid-mantle viscosity jump
Source: Nature. 2023 Jul 5;620(7975):794–9. doi: 10.1038/s41586-023-06215-0 (PMC10447242; doi:10.1038/s41586-023-06215-0)
Supplement: Supplementary file 3 — Source Data Fig. 1 [file 41586_2023_6215_MOESM3_ESM.xlsx]

## Sheet: I1269#1.1(Xfpc=3.5%)
area (μm^2)	grain size (μm)	log (grain size)
0.976295	1.11493	0.0472458
1.40105	1.33562	0.125682		average logd	0.474293
1.50183	1.38282	0.140765		d	2.98052	μm
1.77545	1.50352	0.17711
1.87178	1.54377	0.188582
1.96643	1.58232	0.199295
2.11541	1.64117	0.215153
2.18621	1.6684	0.222301
2.3538	1.73117	0.23834
2.71166	1.85812	0.269073
3.11143	1.99038	0.298936
3.1936	2.01649	0.304596
3.3456	2.06392	0.314693
3.4121	2.08433	0.318966
3.4813	2.10536	0.323326
3.52648	2.11898	0.326126
3.57771	2.13431	0.329258
4.07365	2.27744	0.357447
4.09998	2.28479	0.358846
4.1026	2.28552	0.358985
4.25031	2.3263	0.366666
4.48719	2.39024	0.378442
4.48934	2.39082	0.378546
4.52608	2.40058	0.380317
4.71293	2.44963	0.389101
4.75278	2.45997	0.390929
4.91337	2.50118	0.398145
5.03889	2.53293	0.403623
5.30368	2.59863	0.414744
5.95879	2.75445	0.440034
6.08892	2.78436	0.444725
6.15932	2.80041	0.447221
6.29589	2.83129	0.451984
6.32794	2.83848	0.453087
6.61557	2.90228	0.462739
6.65359	2.9106	0.463983
6.69073	2.91872	0.465192
6.69614	2.9199	0.465368
6.81927	2.94662	0.469324
7.83128	3.15771	0.499372
7.9117	3.17388	0.50159
9.19757	3.42209	0.534292
9.45051	3.46883	0.540183
9.46682	3.47182	0.540557
10.0292	3.57345	0.553088
10.1583	3.59638	0.555865
10.3924	3.63759	0.560814
10.9101	3.72709	0.57137
11.0001	3.74244	0.573154
11.1296	3.76439	0.575694
11.1678	3.77085	0.576439
11.2412	3.78321	0.577861
11.3407	3.79993	0.579776
11.4655	3.82078	0.582153
11.5662	3.83751	0.58405
11.6706	3.8548	0.586002
11.7145	3.86204	0.586817
12.0416	3.91559	0.592797
12.9518	4.06088	0.60862
13.0818	4.0812	0.610788
14.0965	4.23654	0.627012
14.5347	4.30187	0.633658
14.8325	4.34573	0.638063
17.3085	4.69446	0.671585
20.2074	5.07237	0.705211
22.288	5.3271	0.726491
24.9219	5.63307	0.750745
25.1944	5.6638	0.753108
25.2328	5.6681	0.753438
27.3784	5.90418	0.771159
34.5921	6.63657	0.821943
35.1804	6.69276	0.825605
37.8292	6.94015	0.841369
0.931847	1.08925	0.0371275
1.05044	1.15648	0.0631398
1.28874	1.28097	0.107537
1.33985	1.30612	0.115983
1.48649	1.37574	0.138536
1.51188	1.38744	0.142214
1.61104	1.43222	0.156009
1.73189	1.48496	0.171715
1.99711	1.59462	0.202657
2.06894	1.62304	0.21033
2.35876	1.73299	0.238797
2.65954	1.84017	0.264859
2.6959	1.85271	0.267807
2.74056	1.86799	0.271375
2.75701	1.87359	0.272674
2.77499	1.87969	0.274086
2.79159	1.8853	0.275381
2.94146	1.93525	0.286737
3.05932	1.97364	0.295268
3.24562	2.03285	0.308104
3.2969	2.04884	0.311508
3.6429	2.15367	0.333179
3.71223	2.17407	0.337273
3.79793	2.19902	0.342229
3.85049	2.21418	0.345213
3.98601	2.25281	0.352724
4.0039	2.25786	0.353697
4.03406	2.26635	0.355326
4.03873	2.26766	0.355578
4.08194	2.27976	0.357889
4.13491	2.2945	0.360688
4.49107	2.39128	0.37863
4.79669	2.4713	0.392926
4.84893	2.48472	0.395278
5.13713	2.5575	0.407816
5.13955	2.5581	0.407918
5.17115	2.56595	0.409249
5.24524	2.58427	0.412338
5.46669	2.63826	0.421318
5.87494	2.735	0.436957
5.91613	2.74457	0.438474
6.10219	2.78739	0.445198
6.13275	2.79436	0.446283
6.14145	2.79635	0.446591
6.4844	2.87336	0.45839
6.66038	2.91209	0.464205
6.81493	2.94568	0.469186
7.03493	2.99285	0.476085
7.23848	3.03584	0.482279
7.3736	3.06404	0.486295
7.46897	3.0838	0.489086
8.11616	3.21463	0.50713
8.15445	3.2222	0.508153
8.33923	3.2585	0.513018
8.62453	3.31377	0.520323
8.91894	3.36986	0.527612
9.01786	3.3885	0.530007
9.11161	3.40606	0.532253
9.7455	3.52255	0.546857
10.6464	3.68177	0.566056
11.3688	3.80463	0.580312
11.6622	3.85341	0.585845
11.7391	3.86609	0.587272
12.0811	3.92201	0.593509
12.4086	3.97481	0.599316
12.4874	3.98741	0.60069
13.4955	4.14523	0.617549
13.4988	4.14574	0.617602
14.0245	4.2257	0.625898
14.3902	4.28045	0.631489
14.6826	4.32372	0.635857
15.1941	4.39837	0.643292
15.522	4.44559	0.647929
15.6431	4.46289	0.649617
16.4752	4.58006	0.660871
16.5364	4.58855	0.661676
16.7291	4.61521	0.664191
16.7641	4.62004	0.664646
16.8053	4.6257	0.665178
18.7365	4.88427	0.6888
19.0914	4.93031	0.692874
23.0281	5.41483	0.733585
23.7372	5.49756	0.74017
24.0965	5.53902	0.743433
24.1365	5.5436	0.743792
38.3065	6.9838	0.844092
39.4833	7.09025	0.850662
1.36787	1.31971	0.120477
1.37475	1.32302	0.121568
1.79443	1.51154	0.179419
1.79676	1.51252	0.1797
2.47172	1.77401	0.248955
2.69898	1.85377	0.268055
2.73285	1.86536	0.270763
2.95474	1.93961	0.287715
3.12651	1.99519	0.299985
3.17007	2.00904	0.302989
3.46715	2.10108	0.322442
3.58686	2.13704	0.329813
3.67823	2.16409	0.335275
4.00599	2.25845	0.35381
4.06012	2.27365	0.356725
4.17999	2.30698	0.363043
4.28249	2.33509	0.368303
4.31076	2.34278	0.369732
4.52945	2.40147	0.380478
4.83197	2.48038	0.394518
5.38923	2.6195	0.418218
5.52159	2.65147	0.423487
5.70737	2.69571	0.430673
5.86016	2.73155	0.43641
5.92422	2.74644	0.438771
6.04681	2.77472	0.443219
6.19111	2.80763	0.44834
6.26783	2.82497	0.451014
6.34782	2.84294	0.453768
6.39555	2.85361	0.455394
7.20224	3.02823	0.481189
7.37304	3.06393	0.486279
7.49844	3.08987	0.489941
7.66836	3.12469	0.494807
7.83332	3.15812	0.499428
7.84037	3.15954	0.499623
8.05762	3.20301	0.505558
8.57034	3.30335	0.518954
8.57947	3.30511	0.519186
8.57947	3.30511	0.519186
8.67701	3.32384	0.52164
9.07947	3.40005	0.531486
9.15274	3.41374	0.533231
9.41507	3.46232	0.539367
9.62279	3.5003	0.544106
9.8462	3.5407	0.54909
10.3418	3.62872	0.559753
10.5334	3.66218	0.56374
10.969	3.73713	0.572538
11.0446	3.75	0.574031
11.2232	3.78019	0.577514
11.2614	3.78662	0.578251
11.3389	3.79963	0.579741
11.404	3.81052	0.580984
11.449	3.81803	0.581839
11.6285	3.84783	0.585216
12.0227	3.91251	0.592456
12.1341	3.93061	0.59446
12.656	4.01424	0.603604
13.9888	4.22032	0.625345
14.9432	4.36192	0.639677
16.3413	4.5614	0.659098
18.6545	4.87357	0.687847
21.2742	5.20454	0.716382
21.4798	5.22962	0.71847
25.5738	5.70628	0.756353
27.2318	5.88835	0.769994
27.7863	5.94799	0.774371
30.134	6.19418	0.791983
34.4639	6.62426	0.821137
36.4331	6.81088	0.833203
37.3897	6.89972	0.838831
42.3644	7.34439	0.865956

## Sheet: 1269#1.3(Xfpc=10.4%)
area (μm^2)	grain size (μm)	log (grain size)
0.254603	0.56936	-0.244613
0.297183	0.61513	-0.211033		average logd	0.091052
0.384577	0.699756	-0.155053		d	1.23325	μm
0.41607	0.727844	-0.137962
0.447256	0.754629	-0.122267
0.486771	0.787259	-0.103882
0.501276	0.798902	-0.0975063
0.516453	0.810906	-0.0910294
0.536826	0.826746	-0.082628
0.544448	0.832594	-0.0795666
0.545622	0.833492	-0.0790988
0.57429	0.855108	-0.0679791
0.602274	0.875694	-0.0576477
0.646905	0.90756	-0.0421245
0.651804	0.91099	-0.0404862
0.718198	0.956263	-0.0194227
0.719953	0.957431	-0.0188927
0.816382	1.01953	0.00840195
0.907798	1.0751	0.0314499
0.931087	1.08881	0.0369504
0.934004	1.09051	0.0376296
0.956838	1.10376	0.0428745
0.980322	1.11722	0.0481396
0.990861	1.12321	0.0504616
1.01676	1.1378	0.0560645
1.0464	1.15426	0.0623033
1.04705	1.15462	0.0624381
1.0487	1.15553	0.0627805
1.06451	1.16421	0.0660307
1.10125	1.18413	0.0733978
1.14648	1.2082	0.0821391
1.20457	1.23843	0.0928713
1.20901	1.24071	0.0936709
1.21367	1.2431	0.0945063
1.24766	1.26039	0.100504
1.38824	1.3295	0.123688
1.41208	1.34086	0.127385
1.45528	1.36122	0.133928
1.47599	1.37087	0.136997
1.57076	1.4142	0.15051
1.61983	1.43612	0.15719
1.63781	1.44407	0.159587
1.68248	1.46362	0.16543
1.69282	1.46812	0.166761
1.72189	1.48067	0.170458
1.81082	1.51842	0.181393
1.8254	1.52453	0.183135
1.94832	1.57502	0.197285
1.95475	1.57762	0.198001
1.96367	1.58121	0.19899
1.97215	1.58462	0.199925
2.01212	1.6006	0.204282
2.0553	1.61768	0.208892
2.05653	1.61816	0.209022
2.10521	1.63721	0.214103
2.10667	1.63777	0.214254
2.11074	1.63935	0.214673
2.15126	1.65501	0.218801
2.15915	1.65805	0.219597
2.16339	1.65967	0.220023
2.23483	1.68686	0.227078
2.2408	1.68911	0.227657
2.35546	1.73178	0.238493
2.35781	1.73265	0.23871
2.39145	1.74496	0.241786
2.40064	1.74831	0.242619
2.59413	1.8174	0.259451
3.38018	2.07455	0.316925
3.99436	2.25517	0.353179
0.224577	0.534734	-0.271862
0.25765	0.572757	-0.24203
0.271224	0.587651	-0.230881
0.311043	0.629311	-0.201135
0.312524	0.630808	-0.200103
0.312791	0.631077	-0.199918
0.333482	0.651616	-0.186009
0.337596	0.655623	-0.183346
0.392532	0.706957	-0.150607
0.419537	0.73087	-0.13616
0.420278	0.731516	-0.135776
0.432639	0.742195	-0.129482
0.462256	0.767179	-0.115103
0.473301	0.77629	-0.109976
0.480253	0.78197	-0.10681
0.482597	0.783876	-0.105752
0.509088	0.805103	-0.0941483
0.515197	0.80992	-0.0915581
0.516472	0.810921	-0.0910214
0.519701	0.813452	-0.089668
0.575933	0.85633	-0.0673588
0.610157	0.881406	-0.054824
0.610918	0.881956	-0.0545533
0.63272	0.897555	-0.046939
0.640968	0.903386	-0.0441266
0.652629	0.911567	-0.0402116
0.670297	0.923823	-0.0344111
0.683378	0.932794	-0.0302143
0.690001	0.937303	-0.0281199
0.731876	0.965326	-0.015326
0.737285	0.968887	-0.0137271
0.749873	0.977123	-0.0100509
0.776014	0.994008	-0.00260998
0.789013	1.0023	0.000997322
0.793106	1.0049	0.00212086
0.822394	1.02328	0.00999521
0.833809	1.03036	0.0129885
0.86682	1.05056	0.0214197
0.881299	1.05929	0.0250169
0.885187	1.06163	0.0259728
0.912665	1.07798	0.0326109
0.916902	1.08048	0.0336167
0.918671	1.08152	0.0340352
0.947794	1.09853	0.0408122
0.997959	1.12723	0.0520116
1.01774	1.13835	0.0562747
1.02219	1.14083	0.0572204
1.02836	1.14427	0.0585274
1.05098	1.15679	0.0632529
1.08356	1.17458	0.0698819
1.08868	1.17735	0.0709058
1.09391	1.18017	0.0719452
1.11988	1.1941	0.0770416
1.13623	1.20279	0.0801891
1.16606	1.21847	0.0858151
1.19059	1.23122	0.0903371
1.19588	1.23395	0.091299
1.21071	1.24158	0.0939753
1.25092	1.26203	0.10107
1.27967	1.27645	0.106005
1.31044	1.29171	0.111164
1.31392	1.29342	0.111739
1.36122	1.3165	0.11942
1.37321	1.32228	0.121324
1.3975	1.33393	0.125132
1.40018	1.3352	0.125547
1.42093	1.34506	0.128742
1.42597	1.34744	0.12951
1.44757	1.35761	0.132774
1.44783	1.35773	0.132814
1.47155	1.36881	0.136342
1.47737	1.37151	0.1372
1.51789	1.39019	0.143075
1.54629	1.40314	0.147101
1.56577	1.41195	0.149819
1.56661	1.41233	0.149936
1.59407	1.42465	0.153709
1.60557	1.42978	0.155269
1.61353	1.43332	0.156343
1.62729	1.43942	0.158187
1.63183	1.44143	0.158793
1.63506	1.44285	0.159222
1.66558	1.45626	0.163238
1.66671	1.45675	0.163386
1.68039	1.46272	0.16516
1.75614	1.49532	0.174735
1.78502	1.50757	0.178277
1.90314	1.55665	0.19219
1.90813	1.55869	0.19276
1.90918	1.55912	0.192879
1.91266	1.56054	0.193274
1.99723	1.59467	0.20267
2.02177	1.60443	0.205321
2.03491	1.60964	0.206728
2.05569	1.61783	0.208934
2.08199	1.62815	0.211695
2.09082	1.6316	0.212613
2.1186	1.6424	0.21548
2.12924	1.64652	0.216567
2.15713	1.65727	0.219393
2.15741	1.65738	0.219422
2.1961	1.67217	0.223281
2.22798	1.68427	0.226411
2.23191	1.68575	0.226794
2.24088	1.68913	0.227664
2.30147	1.71182	0.233458
2.30961	1.71485	0.234225
2.33919	1.72579	0.236988
2.34505	1.72795	0.237531
2.36753	1.73621	0.239603
2.41796	1.75461	0.24418
2.45332	1.76739	0.247332
2.53431	1.79633	0.254385
2.64548	1.8353	0.263708
2.69046	1.85084	0.267369
2.6939	1.85202	0.267646
2.6947	1.8523	0.26771
2.75751	1.87376	0.272714
2.77251	1.87885	0.273892
2.83022	1.8983	0.278365
2.84653	1.90376	0.279613
2.95799	1.94068	0.287953
3.19523	2.017	0.304706
3.26697	2.03952	0.309528
3.30893	2.05257	0.312299
3.51351	2.11508	0.325326
3.53377	2.12117	0.326575
3.69017	2.1676	0.335978
3.75965	2.18791	0.340029
4.12676	2.29224	0.36026
0.217291	0.525988	-0.279024
0.248147	0.562095	-0.25019
0.263745	0.579492	-0.236953
0.267414	0.583509	-0.233953
0.269058	0.5853	-0.232622
0.280265	0.597365	-0.22376
0.304544	0.622702	-0.20572
0.371628	0.687875	-0.162491
0.388409	0.703234	-0.1529
0.406093	0.719065	-0.143232
0.441599	0.749841	-0.125031
0.447654	0.754964	-0.122074
0.473257	0.776254	-0.109996
0.473297	0.776287	-0.109978
0.493065	0.792332	-0.101093
0.516783	0.811165	-0.0908906
0.532923	0.823735	-0.0842125
0.548701	0.83584	-0.0778769
0.558004	0.842896	-0.0742261
0.580198	0.859495	-0.0657566
0.596318	0.871353	-0.0598058
0.599646	0.873781	-0.0585973
0.600889	0.874686	-0.0581476
0.608066	0.879894	-0.0555694
0.629719	0.895424	-0.0479714
0.648305	0.908542	-0.0416551
0.650711	0.910226	-0.0408507
0.651733	0.910941	-0.0405099
0.654821	0.913096	-0.0394835
0.671662	0.924763	-0.0339694
0.679421	0.930089	-0.0314753
0.686759	0.935099	-0.0291426
0.689826	0.937184	-0.028175
0.701154	0.944848	-0.024638
0.706788	0.948636	-0.0229002
0.7118	0.951994	-0.0213658
0.734175	0.966841	-0.014645
0.73632	0.968252	-0.0140115
0.790091	1.00298	0.0012938
0.80579	1.0129	0.00556618
0.823774	1.02414	0.0103593
0.847832	1.03899	0.0166101
0.858458	1.04548	0.0193148
0.864152	1.04894	0.0207503
0.864654	1.04924	0.0208764
0.902266	1.07182	0.0301225
0.92027	1.08246	0.0344129
0.940639	1.09438	0.0391667
0.956999	1.10385	0.042911
0.96554	1.10877	0.0448404
0.979053	1.1165	0.0478583
0.981419	1.11785	0.0483825
1.01063	1.13436	0.0547513
1.01211	1.13519	0.05507
1.02617	1.14305	0.0580645
1.03429	1.14756	0.059776
1.05059	1.15657	0.0631715
1.08156	1.1735	0.0694814
1.09712	1.18191	0.0725827
1.1109	1.1893	0.0752919
1.11645	1.19227	0.0763747
1.12611	1.19742	0.0782462
1.15302	1.21164	0.0833733
1.15983	1.21522	0.0846533
1.2333	1.25311	0.0979887
1.24145	1.25725	0.0994207
1.26355	1.26839	0.103251
1.27418	1.27371	0.10507
1.27921	1.27622	0.105926
1.30216	1.28762	0.109788
1.30258	1.28783	0.109858
1.30742	1.29022	0.110662
1.31189	1.29242	0.111403
1.36516	1.3184	0.120047
1.37145	1.32143	0.121046
1.42669	1.34778	0.12962
1.45091	1.35917	0.133275
1.46225	1.36448	0.134967
1.47793	1.37177	0.137283
1.56342	1.41089	0.149493
1.59275	1.42406	0.153529
1.62084	1.43657	0.157326
1.64378	1.44669	0.160377
1.66715	1.45695	0.163443
1.67481	1.46029	0.164439
1.68825	1.46613	0.166173
1.75162	1.4934	0.174175
1.83465	1.52838	0.184231
1.87338	1.54443	0.188768
1.89585	1.55367	0.191358
1.93738	1.57059	0.196062
1.94275	1.57276	0.196664
1.94562	1.57392	0.196984
2.05978	1.61944	0.209365
2.08103	1.62777	0.211594
2.13117	1.64727	0.216764
2.17339	1.66351	0.221024
2.19968	1.67353	0.223635
2.20142	1.6742	0.223807
2.3464	1.72845	0.237656
2.35385	1.73119	0.238345
2.38142	1.7413	0.240873
2.38186	1.74146	0.240914
2.45356	1.76748	0.247353
2.52599	1.79338	0.253671
2.53389	1.79618	0.254349
2.64809	1.83621	0.263922
2.6509	1.83718	0.264152
2.83922	1.90132	0.279055
2.87529	1.91336	0.281796
3.00831	1.95712	0.291617
3.125	1.99471	0.29988
3.23344	2.02903	0.307288
3.46874	2.10156	0.322541
3.5188	2.11667	0.325653
3.57115	2.13235	0.328859
3.75315	2.18602	0.339653
4.0485	2.2704	0.356102
4.41565	2.37112	0.374953
4.45992	2.38297	0.377119
5.006	2.52465	0.402201
5.34148	2.60787	0.416286
5.45135	2.63455	0.420707

## Sheet: I1023(Xfpc=0)
area (μm^2)	grain size (μm)	log (grain size)
1.55572	1.40741	0.148421
1.79711	1.51267	0.179743		average logd	0.870096
1.79992	1.51385	0.180082		d	7.41474	μm
2.13956	1.65051	0.217617
2.61322	1.82408	0.261043
2.70585	1.85612	0.268607
2.96759	1.94382	0.288657
2.98654	1.95002	0.290039
3.28056	2.04376	0.310429
3.49248	2.10874	0.324022
4.29314	2.33799	0.368843
4.3984	2.36648	0.374103
4.50577	2.39519	0.37934
4.86294	2.48831	0.395905
5.00399	2.52414	0.402114
5.03767	2.53262	0.40357
5.06153	2.53861	0.404596
5.14293	2.55894	0.408061
5.28959	2.59517	0.414166
5.58642	2.66699	0.426022
5.64958	2.68203	0.428463
5.74571	2.70475	0.432127
6.18499	2.80624	0.448125
6.77935	2.93798	0.468049
7.55546	3.1016	0.491586
7.92597	3.17674	0.501981
8.09158	3.20975	0.506472
8.62418	3.31371	0.520314
9.70063	3.51443	0.545855
10.6648	3.68495	0.566431
10.7315	3.69645	0.567785
10.9532	3.73444	0.572226
10.9546	3.73468	0.572254
11.5223	3.83023	0.583225
11.6086	3.84455	0.584845
11.7854	3.87372	0.588128
11.8612	3.88616	0.58952
11.8633	3.8865	0.589559
12.0823	3.9222	0.59353
12.2002	3.94129	0.595638
12.4809	3.98637	0.600577
12.4928	3.98827	0.600785
12.7945	4.03615	0.605967
13.2443	4.10649	0.61347
13.7608	4.18579	0.621777
13.9047	4.20761	0.624035
14.0668	4.23206	0.626552
14.0682	4.23227	0.626574
14.0836	4.2346	0.626812
14.1292	4.24145	0.627514
14.1734	4.24808	0.628192
14.2625	4.26141	0.629554
14.4955	4.29608	0.633072
14.5004	4.2968	0.633145
14.6001	4.31154	0.634633
15.3741	4.42435	0.64585
15.9986	4.51332	0.654496
16.3523	4.56293	0.659244
16.7698	4.62082	0.664719
16.8715	4.63482	0.666033
16.8975	4.63838	0.666367
17.4084	4.70798	0.672834
17.4126	4.70854	0.672887
18.1234	4.80369	0.681575
18.129	4.80444	0.681643
18.2546	4.82105	0.683142
18.2546	4.82105	0.683142
18.388	4.83863	0.684722
18.9507	4.91211	0.691268
19.0876	4.92982	0.692831
19.5458	4.98864	0.697982
19.6097	4.99678	0.69869
19.6328	4.99973	0.698947
19.8433	5.02646	0.701263
19.903	5.03401	0.701914
20.2237	5.07441	0.705385
20.9401	5.16351	0.712945
20.9668	5.1668	0.713221
21.0159	5.17284	0.713729
21.0194	5.17328	0.713766
21.0615	5.17846	0.7142
21.4685	5.22825	0.718356
21.7499	5.2624	0.721184
21.9668	5.28857	0.723338
22.0383	5.29718	0.724045
22.0903	5.30342	0.724556
22.0938	5.30384	0.72459
22.3064	5.3293	0.72667
22.4243	5.34336	0.727814
22.5253	5.35539	0.728791
23.7477	5.49878	0.740266
24.0425	5.5328	0.742945
24.0432	5.53288	0.742951
24.2095	5.55198	0.744448
24.834	5.62314	0.749979
25.0417	5.6466	0.751787
25.0887	5.6519	0.752195
25.6003	5.70923	0.756578
25.7315	5.72384	0.757688
26.5076	5.80952	0.764141
26.6332	5.82327	0.765167
26.9027	5.85266	0.767353
27.3441	5.90047	0.770887
27.7791	5.94723	0.774315
27.8437	5.95413	0.774819
27.9763	5.9683	0.775851
28.0275	5.97376	0.776248
28.1875	5.99079	0.777484
28.5559	6.02981	0.780303
28.6647	6.04128	0.781129
29.0366	6.08035	0.783928
29.1692	6.09422	0.784918
29.2071	6.09817	0.7852
29.3068	6.10857	0.785939
29.4408	6.12252	0.78693
29.4647	6.125	0.787106
29.4899	6.12762	0.787292
30.0843	6.18907	0.791625
30.1952	6.20046	0.792424
30.5846	6.24032	0.795207
30.7432	6.25648	0.79633
31.1558	6.29832	0.799225
31.2225	6.30506	0.799689
31.6997	6.35305	0.802983
31.7046	6.35355	0.803016
31.7144	6.35453	0.803083
31.7607	6.35917	0.8034
32.026	6.38567	0.805206
32.1656	6.39957	0.806151
32.1768	6.40069	0.806227
32.2624	6.4092	0.806804
32.3109	6.41401	0.80713
32.3888	6.42173	0.807652
32.7045	6.45296	0.809759
32.7965	6.46203	0.810369
32.8715	6.46942	0.810865
32.9473	6.47687	0.811365
33.3585	6.51717	0.814059
33.5333	6.53421	0.815193
33.6147	6.54214	0.81572
34.0975	6.58895	0.818816
34.6869	6.64566	0.822538
34.8574	6.66197	0.823603
35.3556	6.70941	0.826685
35.4967	6.72278	0.827549
35.6855	6.74064	0.828701
35.8398	6.7552	0.829638
36.1654	6.78582	0.831602
36.4903	6.81623	0.833544
36.5205	6.81905	0.833724
36.6573	6.83181	0.834536
37.2096	6.88308	0.837783
37.237	6.88561	0.837942
37.3366	6.89482	0.838523
37.6833	6.92675	0.840529
38.3892	6.99133	0.84456
38.9478	7.04201	0.847697
39.5632	7.09743	0.851101
39.8733	7.12519	0.852797
40.1175	7.14698	0.854122
40.2179	7.15591	0.854665
40.2768	7.16115	0.854983
40.6438	7.1937	0.856953
41.0817	7.23235	0.859279
42.2332	7.33301	0.865282
42.2452	7.33405	0.865344
42.3027	7.33904	0.865639
42.8697	7.38806	0.86853
43.3244	7.42714	0.870822
43.5118	7.44318	0.871759
44.0682	7.49063	0.874518
44.5454	7.53107	0.876857
44.8801	7.55931	0.878482
44.998	7.56923	0.879052
45.2464	7.5901	0.880247
45.3222	7.59645	0.880611
45.8871	7.64365	0.883301
46.3741	7.6841	0.885593
46.4204	7.68794	0.88581
47.2513	7.75643	0.889662
47.8372	7.80437	0.892338
47.9221	7.8113	0.892723
47.9846	7.81639	0.893006
48.64	7.86959	0.895952
48.7565	7.879	0.896471
49.0526	7.90289	0.897786
49.1754	7.91278	0.898329
49.7915	7.9622	0.901033
49.8518	7.96702	0.901296
50.3599	8.00751	0.903498
50.8329	8.04503	0.905528
51.2349	8.07678	0.907238
51.4932	8.09711	0.90833
51.4967	8.09739	0.908345
51.5149	8.09882	0.908422
52.6903	8.19069	0.913321
55.1878	8.38256	0.923377
57.0186	8.52047	0.930463
57.3968	8.54868	0.931899
57.5975	8.56361	0.932657
57.7308	8.57352	0.933159
59.196	8.68163	0.938601
59.4535	8.7005	0.939544
59.8514	8.72956	0.940992
59.8605	8.73023	0.941026
60.01	8.74112	0.941567
61.1812	8.826	0.945764
61.2394	8.8302	0.945971
61.3685	8.83951	0.946428
61.9538	8.88156	0.948489
62.3334	8.90873	0.949816
62.3945	8.91309	0.950028
62.92	8.95055	0.95185
63.2379	8.97313	0.952944
63.6604	9.00305	0.95439
63.7614	9.0102	0.954734
63.8021	9.01307	0.954873
64.0484	9.03045	0.955709
64.3551	9.05204	0.956747
64.9438	9.09336	0.958724
64.9572	9.09429	0.958769
65.1992	9.11122	0.959577
65.315	9.11931	0.959962
65.661	9.14343	0.961109
65.9761	9.16534	0.962148
66.0532	9.1707	0.962402
66.0932	9.17347	0.962534
66.1943	9.18048	0.962866
66.4666	9.19934	0.963757
67.8665	9.29572	0.968283
68.7661	9.35713	0.971142
68.9261	9.368	0.971647
70.2159	9.45525	0.975673
70.6257	9.4828	0.976937
71.9723	9.57278	0.981038
72.4179	9.60236	0.982378
72.5814	9.6132	0.982868
72.8775	9.63279	0.983752
73.0635	9.64507	0.984305
73.4957	9.67356	0.985586
73.5834	9.67933	0.985845
74.3273	9.72813	0.988029
74.6234	9.74749	0.988893
74.6529	9.74941	0.988978
75.4613	9.80206	0.991317
75.9504	9.83377	0.99272
76.0339	9.83918	0.992959
76.4058	9.86321	0.994018
76.5138	9.87018	0.994325
77.6422	9.9427	0.997504
79.3018	10.0484	1.0021
80.7431	10.1393	1.00601
81.5585	10.1904	1.00819
81.6547	10.1964	1.00845
82.3445	10.2394	1.01027
82.4069	10.2432	1.01044
82.6118	10.256	1.01098
83.8833	10.3346	1.01429
84.3731	10.3647	1.01556
85.4699	10.4319	1.01836
86.4776	10.4932	1.02091
87.4691	10.5532	1.02338
87.6305	10.5629	1.02378
87.7288	10.5688	1.02403
87.9688	10.5833	1.02462
88.2937	10.6028	1.02542
90.2824	10.7215	1.03026
91.6072	10.7999	1.03342
93.031	10.8835	1.03677
93.7299	10.9243	1.03839
94.8008	10.9865	1.04086
94.9439	10.9948	1.04119
96.7165	11.097	1.04521
97.8322	11.1608	1.0477
97.8336	11.1609	1.0477
97.9417	11.1671	1.04794
99.8153	11.2734	1.05205
100.028	11.2854	1.05252
100.726	11.3247	1.05403
101.034	11.342	1.05469
102.85	11.4435	1.05856
105.029	11.5641	1.06311
105.289	11.5784	1.06365
107.687	11.7095	1.06854
109.634	11.8148	1.07243
109.747	11.821	1.07265
110.865	11.881	1.07485
111.255	11.9019	1.07562
112.157	11.95	1.07737
112.552	11.9711	1.07813
114.375	12.0676	1.08162
115.885	12.147	1.08447
116.473	12.1778	1.08557
116.788	12.1942	1.08615
116.977	12.2041	1.08651
117.93	12.2537	1.08827
119.412	12.3304	1.09098
120.95	12.4096	1.09376
121.343	12.4297	1.09446
123.656	12.5477	1.09856
125.27	12.6293	1.10138
134.327	13.0779	1.11654
134.893	13.1054	1.11745
136.814	13.1984	1.12052
138.367	13.2731	1.12297
138.647	13.2865	1.12341
139.718	13.3377	1.12508
142.938	13.4905	1.13003
143.035	13.4951	1.13018
145.297	13.6014	1.13358
149.701	13.806	1.14007
149.779	13.8096	1.14018
149.936	13.8168	1.14041
150.866	13.8596	1.14175
157.286	14.1514	1.1508
157.596	14.1654	1.15123
157.712	14.1706	1.15139
162.563	14.3868	1.15797
164.849	14.4877	1.161
165.229	14.5043	1.1615
165.341	14.5093	1.16165
165.616	14.5213	1.16201
177.046	15.014	1.1765
181.466	15.2003	1.18185
181.633	15.2073	1.18205
183.407	15.2814	1.18416
184.675	15.3341	1.18566
185.915	15.3855	1.18711
186.498	15.4096	1.18779
187.098	15.4344	1.18849
187.786	15.4628	1.18929
191.986	15.6347	1.19409
193.998	15.7164	1.19635
200.628	15.9827	1.20365
204.755	16.1463	1.20807
205.806	16.1877	1.20918
214.264	16.5169	1.21793
214.432	16.5234	1.2181
216.506	16.6032	1.22019
216.585	16.6062	1.22027
216.742	16.6122	1.22043
218.489	16.679	1.22217
246.873	17.7293	1.24869
251.009	17.8772	1.2523
259.464	18.1758	1.25949
268.468	18.4885	1.2669
270.799	18.5686	1.26878
278.757	18.8394	1.27507
303.314	19.6518	1.2934
341.535	20.8532	1.31917
390.49	22.2977	1.34826
419.042	23.0985	1.36358
496.745	25.1491	1.40052
603.884	27.7289	1.44293

## Sheet: I1269#post-spinel(Xfpc=30%)
area (μm^2)	grain size (μm)	log (grain size)
0.186349	0.487101	-0.312381
0.197314	0.501227	-0.299966		average logd	-0.00255065
0.198965	0.503319	-0.298156		d	0.994144	μm
0.216321	0.524813	-0.279995
0.219026	0.528084	-0.277297
0.237578	0.549995	-0.259642
0.269173	0.585425	-0.232529
0.305052	0.623221	-0.205358
0.314487	0.632786	-0.198743
0.327197	0.645446	-0.19014
0.392918	0.707304	-0.150394
0.421324	0.732425	-0.135237
0.442783	0.750846	-0.124449
0.451714	0.75838	-0.120113
0.469069	0.772812	-0.111926
0.507538	0.803877	-0.0948105
0.511534	0.807035	-0.0931075
0.543864	0.832148	-0.0797996
0.613718	0.883974	-0.0535603
0.645377	0.906488	-0.042638
0.677231	0.928589	-0.0321763
0.677945	0.929079	-0.0319475
0.703199	0.946225	-0.0240056
0.751456	0.978154	-0.00959298
0.779841	0.996456	-0.00154173
0.821354	1.02263	0.00972043
0.83402	1.03049	0.0130435
0.859707	1.04624	0.0196305
0.864114	1.04892	0.0207408
0.881059	1.05915	0.0249577
0.931126	1.08883	0.0369595
0.944009	1.09634	0.0399433
0.97336	1.11325	0.046592
1.00566	1.13157	0.0536813
1.06621	1.16514	0.0663766
1.1101	1.18888	0.0751371
1.13302	1.20109	0.079574
1.14899	1.20952	0.0826136
1.1657	1.21829	0.0857494
1.24577	1.25943	0.100173
1.25535	1.26426	0.101838
1.40697	1.33844	0.126597
1.40775	1.33881	0.126718
1.43968	1.35391	0.131588
1.44152	1.35477	0.131866
1.46056	1.36369	0.134715
1.46721	1.36679	0.135701
1.50328	1.38349	0.140975
1.52342	1.39272	0.143865
1.56801	1.41296	0.150129
1.6153	1.43411	0.156582
1.66761	1.45714	0.163502
1.90863	1.55889	0.192817
2.1986	1.67313	0.223529
2.48226	1.77778	0.249879
0.225868	0.536269	-0.270617
0.234359	0.546256	-0.262604
0.258423	0.573615	-0.241379
0.273377	0.589979	-0.229164
0.310009	0.628264	-0.201858
0.34173	0.659625	-0.180703
0.351763	0.669238	-0.17442
0.395072	0.70924	-0.149207
0.39577	0.709866	-0.148823
0.4055	0.71854	-0.143549
0.416828	0.728507	-0.137566
0.427785	0.73802	-0.131932
0.429474	0.739475	-0.131076
0.431005	0.740792	-0.130304
0.438032	0.746807	-0.126792
0.462907	0.767719	-0.114798
0.463718	0.768391	-0.114418
0.487197	0.787603	-0.103692
0.505507	0.802267	-0.0956812
0.50893	0.804978	-0.0942157
0.509223	0.80521	-0.0940908
0.516531	0.810967	-0.0909966
0.51831	0.812363	-0.09025
0.526665	0.818884	-0.0867775
0.55279	0.838949	-0.0762647
0.609882	0.881207	-0.0549218
0.629386	0.895187	-0.0480862
0.645962	0.906899	-0.0424413
0.656761	0.914448	-0.0388411
0.681095	0.931235	-0.0309409
0.686996	0.93526	-0.0290677
0.68712	0.935344	-0.0290285
0.688708	0.936425	-0.0285272
0.690768	0.937824	-0.0278787
0.75	0.977205	-0.0100141
0.760912	0.984289	-0.00687754
0.775663	0.993783	-0.00270822
0.780798	0.997068	-0.00127541
0.791034	1.00358	0.00155282
0.818927	1.02112	0.00907784
0.818938	1.02113	0.00908075
0.827012	1.02615	0.0112111
0.833138	1.02994	0.0128137
0.86826	1.05143	0.0217801
0.886953	1.06269	0.0264055
0.897268	1.06885	0.0289163
0.905162	1.07354	0.0308184
0.956714	1.10369	0.0428463
0.960103	1.10564	0.0436142
0.966116	1.1091	0.0449699
0.969438	1.111	0.0457153
0.970756	1.11176	0.0460103
1.03387	1.14733	0.0596886
1.05405	1.15847	0.0638863
1.05726	1.16024	0.0645463
1.06067	1.16211	0.065246
1.0973	1.182	0.0726187
1.11657	1.19234	0.0763984
1.12141	1.19492	0.077338
1.15176	1.21098	0.0831364
1.16731	1.21913	0.0860487
1.1754	1.22334	0.0875477
1.19553	1.23377	0.0912358
1.19595	1.23399	0.0913114
1.22474	1.24876	0.0964775
1.25211	1.26263	0.101276
1.29486	1.28401	0.108567
1.30966	1.29132	0.111034
1.49217	1.37837	0.139365
1.5024	1.38308	0.140848
1.51661	1.38961	0.142892
1.52346	1.39274	0.14387
1.55302	1.40619	0.148043
1.6076	1.43068	0.155544
1.67048	1.4584	0.163875
1.80002	1.51389	0.180094
1.85622	1.53734	0.18677
1.9896	1.59161	0.201838
2.12255	1.64393	0.215884
2.45675	1.76862	0.247635
2.54248	1.79922	0.255084
2.59466	1.81759	0.259495
3.51271	2.11484	0.325277
0.166041	0.459794	-0.337437
0.185359	0.485805	-0.313538
0.204154	0.50984	-0.292566
0.223611	0.533583	-0.272798
0.319956	0.638264	-0.195
0.36237	0.679253	-0.167969
0.378862	0.694538	-0.158304
0.386149	0.701185	-0.154167
0.394635	0.708848	-0.149447
0.395318	0.709461	-0.149071
0.423776	0.734553	-0.133977
0.425251	0.735831	-0.133222
0.426254	0.736698	-0.132711
0.42698	0.737325	-0.132341
0.44611	0.753661	-0.122824
0.45971	0.765063	-0.116303
0.501943	0.799434	-0.0972176
0.518879	0.812809	-0.0900117
0.542869	0.831386	-0.0801972
0.567513	0.850047	-0.0705569
0.567549	0.850074	-0.0705431
0.579675	0.859108	-0.0659525
0.596298	0.871339	-0.0598131
0.621254	0.889385	-0.0509102
0.634775	0.899011	-0.0462349
0.669851	0.923516	-0.0345557
0.683786	0.933072	-0.0300847
0.699239	0.943557	-0.0252319
0.707195	0.94891	-0.0227752
0.719953	0.957431	-0.0188927
0.734229	0.966877	-0.014629
0.751731	0.978332	-0.00951353
0.786096	1.00044	0.000193036
0.789997	1.00292	0.00126796
0.811967	1.01677	0.00722443
0.835376	1.03133	0.0133962
0.864023	1.04886	0.0207179
0.889437	1.06417	0.0270128
0.988172	1.12169	0.0498715
0.992924	1.12438	0.0509132
1.20089	1.23654	0.0922072
1.20836	1.24038	0.0935536
1.22907	1.25096	0.0972443
1.26713	1.27018	0.103866
1.32376	1.29826	0.11336
1.38107	1.32606	0.122563
1.48708	1.37601	0.138622
1.63844	1.44434	0.15967
1.65595	1.45204	0.161979
1.65935	1.45353	0.162424
1.68564	1.465	0.165838
1.71915	1.47949	0.170113
1.78073	1.50575	0.177754
1.98893	1.59135	0.201766
2.1406	1.65091	0.217723
0.190241	0.492161	-0.307893
0.219624	0.528804	-0.276705
0.251371	0.565735	-0.247387
0.304847	0.623012	-0.205504
0.344544	0.662335	-0.178922
0.362074	0.678975	-0.168146
0.364202	0.680968	-0.166874
0.364784	0.681511	-0.166527
0.453845	0.760167	-0.119091
0.480532	0.782197	-0.106684
0.482286	0.783624	-0.105892
0.506099	0.802736	-0.095427
0.593622	0.869381	-0.0607898
0.621208	0.889352	-0.0509262
0.660948	0.917358	-0.0374611
0.663104	0.918853	-0.0367539
0.683452	0.932844	-0.0301907
0.693062	0.93938	-0.0271587
0.802766	1.011	0.00474973
0.803865	1.01169	0.0050468
0.816508	1.01961	0.00843546
0.827405	1.02639	0.0113143
0.858362	1.04542	0.0192905
0.86598	1.05005	0.0212092
0.891029	1.06513	0.0274012
0.909322	1.076	0.0318141
0.939409	1.09366	0.0388826
0.939668	1.09381	0.0389425
0.960504	1.10587	0.0437048
0.998153	1.12734	0.0520538
1.03132	1.14591	0.0591511
1.07688	1.17095	0.0685385
1.16329	1.21702	0.0852987
1.17155	1.22134	0.0868362
1.18077	1.22614	0.0885388
1.24979	1.26146	0.100874
1.2912	1.28219	0.107951
1.33824	1.30534	0.115722
1.35927	1.31555	0.119108
1.41779	1.34357	0.12826
1.42274	1.34591	0.129018
1.46966	1.36793	0.136064
1.5279	1.39477	0.144503
1.5602	1.40944	0.149045
1.6074	1.4306	0.155517
1.60821	1.43096	0.155627
1.68692	1.46555	0.166002
1.70334	1.47267	0.168106
1.8575	1.53787	0.18692
2.06701	1.62228	0.210127
2.48193	1.77767	0.24985
