# Supplementary material for: Variation in bridgmanite grain size accounts for the mid-mantle viscosity jump
Source: Nature. 2023 Jul 5;620(7975):794–9. doi: 10.1038/s41586-023-06215-0 (PMC10447242; doi:10.1038/s41586-023-06215-0)
Supplement: Supplementary file 4 — Source Data Fig. 2 [file 41586_2023_6215_MOESM4_ESM.xlsx]

## Sheet: olivine vs opx
Run No	fpc%	t (min)	logd (μm)	d (μm)
IRIS930_Ol	from olivine	1000	0.234428	1.71565
IRIS928_Ol	from olivine	1.5	-0.376648	0.420099
IRIS1260_Ol	from olivine	1.5	-0.303894	0.496714
IRIS1105_Ol	from olivine	5	-0.243271	0.571122
IRIS1147_Ol	from olivine	2	-0.329919	0.467822
IRIS1143_Ol	from olivine	300	0.082446	1.20905
IRIS951_Ol	from olivine	10	-0.142427	0.720399
IRIS1266_Ol	from olivine	10	-0.208979	0.618046
IRIS1269_Ol	from olivine	100	-0.002551	0.994143
IRIS1023_Ol	from olivine	100	0.031828	1.07604
IRIS959_Ol	from olivine	100	-0.028867	0.935692
IRIS928-opx	from opx	1.5	0.300684	1.99841
IRIS1260_opx	from opx	1.5	0.209836	1.6212
IRIS951-opx	from opx	10	0.610416	4.07771
IRIS1266_opx	from opx	10	0.424817	2.6596
IRIS1147-opx	from opx	2	0.247943	1.76988
IRIS930-opx	from opx	1000	1.18956	15.4724
IRIS1269_opx	from opx	100	0.856075	7.17918
IRIS1023-opx	from opx	100	0.870096	7.41474
IRIS1023-image57-1.125	from opx	100	0.808887	6.44001
