# Supplementary material for: Variation in bridgmanite grain size accounts for the mid-mantle viscosity jump
Source: Nature. 2023 Jul 5;620(7975):794–9. doi: 10.1038/s41586-023-06215-0 (PMC10447242; doi:10.1038/s41586-023-06215-0)
Supplement: Supplementary file 5 — Source Data Fig. 3 [file 41586_2023_6215_MOESM5_ESM.xlsx]

## Sheet: k & d vs fpc
	Run No	fpc%	t (min)	logd (μm)	d (μm)	n-fitting	k (μm^n/s)
1.5 min	I928_post-spinel	0.3	1.5	-0.376648	0.420099	5.17	0.000125455
	I1260_post-spinel	0.3	1.5	-0.303894	0.496714	5.17	0.000298281
	I1260-#1.02	0.0026	1.5	0.268062	1.8538	3.01	0.0712236
	I1260-#1.05	0.0129	1.5	0.289439	1.94733	3.82	0.141715
	I1260-#1.1	0.0295	1.5	0.189696	1.54773	4.53	0.0803675
	I1260-#1.2	0.0809	1.5	-0.05953	0.871907	5.11	0.00551517
	I1260-#1.3	0.1149	1.5	-0.201882	0.628229	5.16	0.00100936
	I1260-#1.4	0.1366	1.5	-0.291956	0.510557	5.17	0.000343831
	I1260-#1.5	0.1861	1.5	-0.175902	0.666957	5.17	0.00136881
	I928-opx	0	1.5	0.300684	1.99841	2.74	0.0740682
	I1260_opx	0	1.5	0.209836	1.6212	2.74	0.041755
	I1147_post-spinel	0.3	2	-0.329919	0.467822	5.17	0.000164111
	I1147-opx	0	2	0.247943	1.76988	2.74	0.0398275
	I1105_post-spinel	0.3	5	-0.243271	0.571122	5.17	0.000184148
10 min	I951_post-spinel	0.3	10	-0.142427	0.720399	5.17	0.000305845
	I1266_post-spinel	0.3	10	-0.208979	0.618046	5.17	0.000138493
	I951-opx	0	10	0.610416	4.07771	2.74	0.0784131
	I1266_opx	0	10	0.424817	2.6596	2.74	0.0243135
	I1266-#1.02	0.0044	10	0.424341	2.65669	3.18	0.0372609
	I1266-#1.05	0.0123	10	0.274501	1.88149	3.77	0.01806
	I1266-#1.1	0.0305	10	0.184652	1.52986	4.56	0.0115841
	I1266-#1.2	0.0879	10	-0.005769	0.986804	5.13	0.00155688
	I1266-#1.3	0.1071	10	-0.061855	0.867251	5.15	0.000800379
	I1266-#1.4	0.15	10	-0.057007	0.876987	5.17	0.000845517
	I1266-#1.5	0.1835	10	-0.198398	0.633289	5.17	0.000157084
100 min	I1269_post-spinel	0.3	100	-0.002551	0.994143	5.17	0.000161681
	I1023_post-spinel	0.3	100	0.031828	1.07604	5.17	0.000243444
	I959_post-spinel	0.3	100	-0.028867	0.935692	5.17	0.000118197
	I1269_opx	0	100	0.856075	7.17918	2.74	0.0369398
	I1023-opx	0	100	0.870096	7.41474	2.74	0.0403563
	I1023-image57	0	100	0.808887	6.44002	2.74	0.0274283
	I1023-image32	0.2233	100	-0.084747	0.822722	5.17	6.07725e-05
	I1023-image35	0.0869	100	0.139298	1.37815	5.12	0.000861102
	I1023-image36	0.0685	100	0.157942	1.43861	5.06	0.00104963
	I1023-image37	0.3171	100	-0.135446	0.732072	5.17	3.32348e-05
	I1023-image38	0.3451	100	-0.129076	0.742889	5.17	3.5853e-05
	I1023-image46	0.3347	100	-0.12062	0.757495	5.17	3.965e-05
	I1023-image146	0.1141	100	-0.062283	0.866397	5.16	7.95186e-05
	I1023-image47	0.5181	100	-0.049416	0.89245	5.17	9.25482e-05
	I1023-image48	0.2223	100	0.077506	1.19538	5.17	0.000419329
	I1023-image131	0.629	100	-0.060687	0.869587	5.17	8.09277e-05
	I1023-image134	0.6185	100	-0.091139	0.810702	5.17	5.63197e-05
	I1023-image135	0.5817	100	-0.041488	0.908891	5.17	0.000101708
	I1023-image136	0.1986	100	0.082807	1.21006	5.17	0.000446643
	I1023-image138	0.0373	100	0.328052	2.12839	4.72	0.00589188
	I1023-image54	0.1069	100	0.086473	1.22032	5.15	0.000464713
	I1269-#1.02	0.004	100	0.807198	6.41502	3.15	0.0581463
	I1269-#1.05	0.0111	100	0.723953	5.29606	3.7	0.0795197
	I1269-#1.1	0.0354	100	0.474293	2.98053	4.68	0.0276401
	I1269-#1.2	0.0901	100	0.226702	1.6854	5.13	0.00242566
	I1269-#1.3	0.1043	100	0.091052	1.23325	5.15	0.000490644
	I1269-#1.4	0.1458	100	0.129672	1.34794	5.17	0.000780285
	I1269-#1.5	0.1847	100	0.112754	1.29644	5.17	0.00063795
	I1143_post-spinel	0.3	300	0.082446	1.20905	5.17	0.000148243
	I930_post-spinel	0.3	1000	0.234428	1.71565	5.17	0.000271545
	I930-opx	0	1000	1.18956	15.4724	2.74	0.0302855

## Sheet: n vs fpc
	fpc-average	n-fitting
opx	0	2.91
glass1.02	0.0036786	3.24
glass1.05	0.0120985	3.14
glass1.1	0.0317979	4.88
glass1.2	0.0862746	5.75
glass1.3	0.108773	6.23
glass1.4	0.14412	4.29
glass1.5	0.184775	4.53
post-spinel	0.3	5.17
