# Supplementary material for: Variation in bridgmanite grain size accounts for the mid-mantle viscosity jump
Source: Nature. 2023 Jul 5;620(7975):794–9. doi: 10.1038/s41586-023-06215-0 (PMC10447242; doi:10.1038/s41586-023-06215-0)
Supplement: Supplementary file 6 — Source Data Fig. 4 [file 41586_2023_6215_MOESM6_ESM.xlsx]

## Sheet: with discontinus n
	grain size (μm)				creep rate (4.5 Gyr, 0.5 MPa) (1/s)				Relative viscosity (4.5 Gyr) (Pa.s)						Relative viscosity (Pa.s)
fpc%	10 Myr	100 Myr	4.5 Gyr		Diffusion creep	Dislocation creep	Total		0.1 Mpa	0.5 Mpa	1.0 Mpa		Depth(km)	grain size (μm)	1.0 Mpa	0.5 Mpa
0	35948.1	79251.4	292824		1.02e-19	2.7e-15	2.83e-15		5.2e+21	1.77e+20	4.39e+19		660	301	-0.33439	-0.298399
0.01	29716.7	65513.6	242064		1.49e-19	2.7e-15	2.89e-15		5.19e+21	1.73e+20	4.39e+19		670	304	-0.33408	-0.297416
0.02	24956.7	55019.6	203290		2.11e-19	2.7e-15	2.89e-15		5.19e+21	1.73e+20	4.39e+19		680	306	-0.32628	-0.289044
0.025	22997.1	50699.5	187328		2.49e-19	2.7e-15	2.89e-15		5.19e+21	1.73e+20	4.39e+19		690	309	-0.32309	-0.28528
0.03	273.4	426.8	890.9		1.1e-14	2.7e-15	1.47e-14		4.49e+19	3.4e+19	2.23e+19		700	311	-0.31544	-0.277045
0.035	262.1	409.1	854		1.2e-14	2.7e-15	1.57e-14		4.13e+19	3.18e+19	2.14e+19		710	314	-0.31533	-0.276246
0.04	251.8	392.9	820.2		1.3e-14	2.7e-15	1.68e-14		3.81e+19	2.97e+19	2.05e+19		720	316	-0.30781	-0.26813
0.05	233.4	364.2	760.3		1.52e-14	2.7e-15	1.91e-14		3.28e+19	2.62e+19	1.88e+19		730	319	-0.30481	-0.264543
0.06	217.7	339.8	709.3		1.74e-14	2.7e-15	2.15e-14		2.85e+19	2.32e+19	1.74e+19		740	321	-0.30184	-0.260984
0.07	204.3	318.8	665.5		1.98e-14	2.7e-15	2.41e-14		2.51e+19	2.08e+19	1.6e+19		750	324	-0.29447	-0.253013
0.08	192.7	300.7	627.7		2.23e-14	2.7e-15	2.67e-14		2.24e+19	1.87e+19	1.49e+19		760	327	-0.29453	-0.252354
0.09	182.6	285	594.9		2.48e-14	2.7e-15	2.94e-14		2.01e+19	1.7e+19	1.38e+19		770	329	-0.28724	-0.244445
0.1	173.8	271.3	566.4		2.73e-14	2.7e-15	3.21e-14		1.82e+19	1.56e+19	1.29e+19		780	332	-0.28436	-0.240947
0.11	166.2	259.4	541.4		2.99e-14	2.7e-15	3.49e-14		1.67e+19	1.43e+19	1.21e+19		790	334	-0.27708	-0.233041
0.12	159.5	248.9	519.5		3.25e-14	2.7e-15	3.77e-14		1.53e+19	1.33e+19	1.14e+19		800	337	-0.27415	-0.229472
0.13	153.5	239.6	500.2		3.51e-14	2.7e-15	4.04e-14		1.42e+19	1.24e+19	1.08e+19		810	339	-0.26679	-0.221458
0.14	148.3	231.4	483.1		3.76e-14	2.7e-15	4.31e-14		1.33e+19	1.16e+19	1.02e+19		820	342	-0.26368	-0.217669
0.15	143.6	224.2	467.9		4.01e-14	2.7e-15	4.58e-14		1.24e+19	1.09e+19	9.71e+18		830	345	-0.25606	-0.209346
0.16	139.5	217.7	454.5		4.25e-14	2.7e-15	4.84e-14		1.17e+19	1.03e+19	9.28e+18		840	348	-0.25254	-0.205078
0.17	135.8	212	442.4		4.49e-14	2.7e-15	5.09e-14		1.11e+19	9.83e+18	8.89e+18		850	351	-0.24437	-0.19612
0.18	132.5	206.8	431.7		4.71e-14	2.7e-15	5.33e-14		1.06e+19	9.38e+18	8.55e+18		860	354	-0.24008	-0.190969
0.19	129.6	202.2	422.1		4.93e-14	2.7e-15	5.56e-14		1.01e+19	8.99e+18	8.24e+18		870	357	-0.228	-0.178079
0.2	126.9	198.1	413.4		5.14e-14	2.7e-15	5.79e-14		9.71e+18	8.64e+18	7.97e+18		880	361	-0.22244	-0.171467
0.21	124.5	194.3	405.7		5.34e-14	2.7e-15	6e-14		9.35e+18	8.33e+18	7.72e+18		890	366	-0.21173	-0.159579
0.22	122.4	191	398.7		5.53e-14	2.7e-15	6.2e-14		9.03e+18	8.06e+18	7.5e+18		900	371	-0.20422	-0.150724
0.23	120.4	188	392.4		5.71e-14	2.7e-15	6.4e-14		8.75e+18	7.82e+18	7.3e+18		910	377	-0.1912	-0.136156
0.24	118.7	185.2	386.7		5.88e-14	2.7e-15	6.58e-14		8.49e+18	7.6e+18	7.13e+18		920	383	-0.17802	-0.121307
0.25	117.1	182.8	381.5		6.04e-14	2.7e-15	6.75e-14		8.27e+18	7.41e+18	6.97e+18		930	391	-0.16185	-0.103028
													940	400	-0.14799	-0.086692
													950	411	-0.12784	-0.063615
													960	423	-0.10669	-0.039177
													970	437	-0.08198	-0.0104
													980	454	-0.05912	0.017224
													990	472	-0.02694	0.054781
													1000	493	1e-05	0.088164
													1010	517	0.03558	0.130869
													1020	544	0.06901	0.172564
													1030	573	0.0985	0.211167
													1040	603	0.13458	0.256852
													1050	636	0.16219	0.294826
													1060	668	0.19505	0.338024
													1070	701	0.22234	0.375886
													1080	732	0.24592	0.409395
													1090	761	0.2707	0.443485
													1100	789	0.2854	0.466992
													1110	813	0.30467	0.493808
													1120	835	0.31831	0.514357
													1130	853	0.32901	0.530685
													1140	868	0.34197	0.548399
													1150	883	0.34623	0.556983
													1160	894	0.35655	0.570653
													1170	903	0.36595	0.582879
													1180	912	0.36742	0.58711
													1190	919	0.37558	0.597379
													1200	925	0.38334	0.60702
													1210	931	0.38684	0.612233
													1220	938	0.39089	0.618212
													1230	943	0.398	0.626837
													1240	948	0.40105	0.631346
													1250	952	0.40797	0.639687
													1260	957	0.41482	0.647937
													1270	962	0.42162	0.656119
													1280	967	0.42446	0.660325
													1290	972	0.42797	0.665534
													1300	977	0.43466	0.673579
													1310	982	0.43741	0.677688
													1320	986	0.44404	0.685664
													1330	991	0.45063	0.693606
													1340	996	0.45332	0.697638
													1350	1000	0.45985	0.705519
													1360	1005	0.46636	0.713366
													1370	1010	0.47284	0.721181
													1380	1014	0.47543	0.725114
													1390	1019	0.48186	0.73287
													1400	1024	0.48825	0.740594
													1410	1029	0.49461	0.748285
													1420	1032	0.50415	0.758814
													1430	1037	0.50663	0.762623
													1440	1041	0.51291	0.770225
													1450	1046	0.51916	0.777796
													1460	1051	0.52538	0.785335
													1470	1056	0.53158	0.792843
													1480	1060	0.53396	0.796535
													1490	1064	0.5433	0.806853
													1500	1069	0.54941	0.814274
													1510	1074	0.5555	0.821665
													1520	1078	0.56156	0.829026
													1530	1082	0.56702	0.835465
													1540	1087	0.57303	0.842771
													1550	1091	0.57902	0.850047
													1560	1096	0.58497	0.857293
													1570	1100	0.59409	0.867375
													1580	1105	0.59626	0.870834
													1590	1109	0.60215	0.877998
													1600	1113	0.61118	0.887996
													1610	1118	0.61701	0.8951
													1620	1121	0.626	0.90504
													1630	1126	0.63177	0.912087
													1640	1131	0.63752	0.919104
													1650	1135	0.64643	0.928958
													1660	1139	0.65213	0.935918
													1670	1143	0.66098	0.945716
													1680	1148	0.66663	0.95262
													1690	1152	0.67543	0.962362
													1700	1156	0.68103	0.969209
													1710	1160	0.68978	0.978895
													1720	1165	0.69533	0.985686
													1730	1168	0.70403	0.995319
													1740	1173	0.70953	1.00205
													1750	1177	0.71818	1.01163
													1760	1182	0.72363	1.01831
													1770	1185	0.73223	1.02784
													1780	1190	0.73763	1.03446
													1790	1194	0.74618	1.04393
													1800	1198	0.75471	1.05338
													1810	1203	0.76004	1.05992
													1820	1206	0.76852	1.06932
													1830	1211	0.7738	1.07581
													1840	1215	0.78224	1.08515
													1850	1218	0.79065	1.09446
													1860	1223	0.79586	1.10088
													1870	1227	0.80422	1.11014
													1880	1231	0.81256	1.11938
													1890	1236	0.81771	1.12571
													1900	1239	0.826	1.1349
													1910	1243	0.83427	1.14406
													1920	1247	0.84252	1.15319
													1930	1252	0.84757	1.15943
													1940	1255	0.85578	1.16851
													1950	1260	0.86079	1.1747
													1960	1264	0.86894	1.18373
													1970	1268	0.87708	1.19275
													1980	1271	0.8852	1.20174
													1990	1276	0.89012	1.20782
													2000	1280	0.89819	1.21676

## Sheet: with continus n
	grain size (μm)				creep rate (4.5 Gyr, 0.5 MPa) (1/s)				Relative viscosity (4.5 Gyr) (Pa.s)						Relative viscosity (Pa.s)			depth (km)	Geoid viscosity (Pa.s)
fpc%	10 Myr	100 Myr	4.5 Gyr		Diffusion creep	Dislocation creep	Total		0.1 Mpa	0.5 Mpa	1.0 Mpa		Depth(km)	grain size (μm)	1.0 Mpa	0.5 Mpa		564.54	-0.1428
0	69532.2	160954	644651		2.1e-20	2.7e-15	2.83e-15		5.2e+21	1.77e+20	4.39e+19		660	300	-0.3449	-0.309		625.19	-0.2737
0.01	3964.41	7484.11	21397.5		1.91e-17	2.7e-15	2.91e-15		4.34e+21	1.72e+20	4.38e+19		670	303	-0.3446	-0.308		720.84	-0.3716
0.02	1153.28	1999.32	4964.95		3.54e-16	2.7e-15	3.26e-15		1.11e+21	1.53e+20	4.26e+19		680	306	-0.3368	-0.2997		788.49	-0.3877
0.025	792.48	1339.95	3192.94		8.57e-16	2.7e-15	3.8e-15		5.25e+20	1.31e+20	4.08e+19		690	308	-0.3336	-0.2959		821.15	-0.3109
0.03	596.29	989.88	2288.2		1.67e-15	2.7e-15	4.67e-15		2.83e+20	1.07e+20	3.83e+19		700	310	-0.3259	-0.2877		851.48	-0.2561
0.035	478.02	782.69	1768.54		2.8e-15	2.7e-15	5.88e-15		1.73e+20	8.51e+19	3.53e+19		710	313	-0.3258	-0.2869		863.14	-0.2779
0.04	401.1	649.91	1443.3		4.2e-15	2.7e-15	7.38e-15		1.16e+20	6.78e+19	3.21e+19		720	316	-0.3183	-0.2788		928.46	-0.2447
0.05	309.85	494.93	1073.49		7.59e-15	2.7e-15	1.1e-14		6.5e+19	4.54e+19	2.63e+19		730	318	-0.3153	-0.2752		951.79	-0.2063
0.06	259.12	410.33	877.31		1.14e-14	2.7e-15	1.51e-14		4.36e+19	3.32e+19	2.2e+19		740	320	-0.3123	-0.2716		970.45	-0.1296
0.07	227.41	358.19	759.07		1.52e-14	2.7e-15	1.92e-14		3.27e+19	2.61e+19	1.88e+19		750	323	-0.3049	-0.2636		991.45	0.0237
0.08	205.82	323.09	680.9		1.89e-14	2.7e-15	2.31e-14		2.63e+19	2.16e+19	1.65e+19		760	326	-0.305	-0.263		1007.78	0.1988
0.09	190.11	297.8	625.43		2.24e-14	2.7e-15	2.69e-14		2.22e+19	1.86e+19	1.48e+19		770	328	-0.2977	-0.2551		1040.44	0.4177
0.1	178.09	278.6	583.81		2.57e-14	2.7e-15	3.04e-14		1.94e+19	1.64e+19	1.35e+19		780	331	-0.2948	-0.2516		1063.76	0.6585
0.11	168.52	263.41	551.2		2.89e-14	2.7e-15	3.38e-14		1.73e+19	1.48e+19	1.24e+19		790	333	-0.2875	-0.2437		1101.09	0.79
0.12	160.67	251	524.76		3.19e-14	2.7e-15	3.7e-14		1.56e+19	1.35e+19	1.16e+19		800	336	-0.2846	-0.2401		1126.75	0.894
0.13	154.08	240.62	502.77		3.47e-14	2.7e-15	4e-14		1.44e+19	1.25e+19	1.08e+19		810	339	-0.2772	-0.2321		1150.08	0.9598
0.14	148.44	231.77	484.1		3.74e-14	2.7e-15	4.3e-14		1.33e+19	1.16e+19	1.02e+19		820	341	-0.2741	-0.2283		1252.72	0.9713
0.15	143.57	224.12	468.03		4.01e-14	2.7e-15	4.58e-14		1.24e+19	1.09e+19	9.72e+18		830	344	-0.2665	-0.22		1369.36	0.9172
0.16	139.3	217.45	454.03		4.26e-14	2.7e-15	4.85e-14		1.17e+19	1.03e+19	9.26e+18		840	347	-0.263	-0.2157		1541.99	0.8854
0.17	135.55	211.58	441.72		4.5e-14	2.7e-15	5.1e-14		1.11e+19	9.8e+18	8.87e+18		850	350	-0.2548	-0.2067		1681.96	0.8205
0.18	132.23	206.38	430.85		4.73e-14	2.7e-15	5.35e-14		1.05e+19	9.34e+18	8.52e+18		860	353	-0.2505	-0.2016		1758.94	0.799
0.19	129.27	201.76	421.18		4.95e-14	2.7e-15	5.59e-14		1.01e+19	8.95e+18	8.21e+18		870	357	-0.2384	-0.1887		1882.58	0.7669
0.2	126.62	197.63	412.56		5.16e-14	2.7e-15	5.81e-14		9.67e+18	8.6e+18	7.94e+18		880	361	-0.2328	-0.1821		2001.56	0.7293
0.21	124.26	193.94	404.84		5.36e-14	2.7e-15	6.02e-14		9.31e+18	8.3e+18	7.69e+18		890	365	-0.2221	-0.1702
0.22	122.13	190.62	397.91		5.55e-14	2.7e-15	6.23e-14		8.99e+18	8.03e+18	7.48e+18		900	370	-0.2146	-0.1613
0.23	120.22	187.63	391.68		5.73e-14	2.7e-15	6.42e-14		8.71e+18	7.79e+18	7.28e+18		910	376	-0.2015	-0.1467
0.24	118.5	184.94	386.06		5.9e-14	2.7e-15	6.6e-14		8.47e+18	7.58e+18	7.11e+18		920	383	-0.1882	-0.1317
0.25	116.94	182.52	380.99		6.05e-14	2.7e-15	6.77e-14		8.25e+18	7.39e+18	6.95e+18		930	390	-0.1719	-0.1133
													940	400	-0.1578	-0.0967
													950	411	-0.1373	-0.0732
													960	423	-0.1155	-0.048
													970	438	-0.0898	-0.0181
													980	455	-0.0654	0.0114
													990	475	-0.0307	0.052
													1000	500	0	0.0902
													1010	529	0.0413	0.1402
													1020	564	0.083	0.1928
													1030	607	0.124	0.2473
													1040	658	0.1753	0.315
													1050	721	0.222	0.382
													1060	797	0.2771	0.4614
													1070	891	0.3285	0.5418
													1080	1001	0.3762	0.622
													1090	1128	0.4233	0.7039
													1100	1271	0.4567	0.7731
													1110	1422	0.4909	0.8409
													1120	1578	0.5153	0.8957
													1130	1728	0.5336	0.9394
													1140	1866	0.5515	0.978
													1150	1991	0.5584	1.0014
													1160	2094	0.5702	1.0256
													1170	2179	0.5801	1.0448
													1180	2249	0.5811	1.0531
													1190	2302	0.5887	1.0659
													1200	2344	0.5956	1.0766
													1210	2377	0.598	1.0821
													1220	2407	0.6005	1.0872
													1230	2429	0.6064	1.0949
													1240	2448	0.6081	1.0983
													1250	2465	0.6137	1.1053
													1260	2481	0.6192	1.1121
													1270	2495	0.6246	1.1187
													1280	2510	0.6261	1.1214
													1290	2528	0.6279	1.1246
													1300	2542	0.6333	1.131
													1310	2555	0.6347	1.1335
													1320	2569	0.64	1.1399
													1330	2583	0.6453	1.1462
													1340	2597	0.6466	1.1486
													1350	2611	0.6519	1.1549
													1360	2625	0.6571	1.1611
													1370	2639	0.6623	1.1673
													1380	2653	0.6636	1.1697
													1390	2667	0.6688	1.1758
													1400	2681	0.6739	1.1819
													1410	2695	0.679	1.188
													1420	2706	0.6876	1.1973
													1430	2720	0.6889	1.1995
													1440	2734	0.6939	1.2055
													1450	2748	0.699	1.2115
													1460	2762	0.704	1.2175
													1470	2776	0.709	1.2234
													1480	2790	0.7102	1.2255
													1490	2801	0.7186	1.2346
													1500	2815	0.7236	1.2405
													1510	2830	0.7285	1.2463
													1520	2844	0.7334	1.252
													1530	2855	0.738	1.2573
													1540	2869	0.7429	1.263
													1550	2883	0.7478	1.2687
													1560	2898	0.7526	1.2744
													1570	2909	0.7609	1.2833
													1580	2923	0.762	1.2852
													1590	2937	0.7667	1.2908
													1600	2948	0.775	1.2997
													1610	2963	0.7797	1.3052
													1620	2974	0.7879	1.314
													1630	2988	0.7926	1.3195
													1640	3003	0.7973	1.325
													1650	3014	0.8054	1.3337
													1660	3028	0.81	1.3391
													1670	3039	0.8181	1.3478
													1680	3054	0.8227	1.3531
													1690	3065	0.8308	1.3617
													1700	3080	0.8353	1.3671
													1710	3091	0.8433	1.3756
													1720	3105	0.8479	1.3809
													1730	3116	0.8558	1.3894
													1740	3131	0.8603	1.3946
													1750	3142	0.8682	1.4031
													1760	3157	0.8727	1.4082
													1770	3168	0.8806	1.4166
													1780	3183	0.885	1.4218
													1790	3194	0.8928	1.4301
													1800	3205	0.9007	1.4384
													1810	3220	0.905	1.4435
													1820	3231	0.9128	1.4518
													1830	3246	0.9172	1.4568
													1840	3257	0.9249	1.465
													1850	3268	0.9326	1.4733
													1860	3283	0.9369	1.4782
													1870	3295	0.9446	1.4864
													1880	3306	0.9522	1.4945
													1890	3321	0.9565	1.4994
													1900	3332	0.9641	1.5075
													1910	3343	0.9717	1.5156
													1920	3355	0.9793	1.5236
													1930	3370	0.9835	1.5284
													1940	3381	0.991	1.5364
													1950	3396	0.9952	1.5412
													1960	3408	1.0027	1.5491
													1970	3419	1.0102	1.5571
													1980	3430	1.0176	1.565
													1990	3445	1.0217	1.5697
													2000	3457	1.0292	1.5775
