# Supplementary material for: Variation in bridgmanite grain size accounts for the mid-mantle viscosity jump
Source: Nature. 2023 Jul 5;620(7975):794–9. doi: 10.1038/s41586-023-06215-0 (PMC10447242; doi:10.1038/s41586-023-06215-0)
Supplement: Supplementary file 7 — Source Data Extended Data Fig. 2 [file 41586_2023_6215_MOESM7_ESM.xlsx]

## Sheet: I1260#1.1(1.5min)
area(μm^2)	d (μm)	logd
0.014895	0.137713	-0.861025
0.015057	0.13846	-0.858676		average logd	-0.414781
0.015976	0.142623	-0.845811		d	0.384785	μm
0.021734	0.166351	-0.778975
0.022437	0.16902	-0.772062
0.022572	0.169528	-0.77076
0.026195	0.182627	-0.738436
0.029141	0.192623	-0.715293
0.034142	0.208497	-0.6809
0.034278	0.208912	-0.680037
0.034953	0.210959	-0.675803
0.039062	0.223014	-0.651668
0.043198	0.234524	-0.629813
0.044874	0.23903	-0.621547
0.053417	0.260792	-0.583705
0.064689	0.286992	-0.54213
0.065095	0.287892	-0.540771
0.065744	0.289323	-0.538617
0.072259	0.30332	-0.518099
0.081558	0.322247	-0.491811
0.08983	0.338194	-0.470834
0.090344	0.33916	-0.469595
0.091317	0.340982	-0.467269
0.095291	0.348322	-0.458019
0.110618	0.375291	-0.425632
0.114376	0.381613	-0.418377
0.114646	0.382063	-0.417865
0.119755	0.390483	-0.408398
0.121323	0.393031	-0.405573
0.12481	0.398639	-0.39942
0.130136	0.407056	-0.390346
0.13438	0.41364	-0.383377
0.138894	0.42053	-0.376203
0.139327	0.421185	-0.375527
0.139354	0.421226	-0.375485
0.141841	0.424968	-0.371644
0.144923	0.42956	-0.366976
0.150437	0.437656	-0.358867
0.151221	0.438795	-0.357739
0.156331	0.446147	-0.350522
0.156385	0.446224	-0.350447
0.164413	0.457534	-0.339577
0.164657	0.457873	-0.339255
0.176957	0.474667	-0.323611
0.178281	0.47644	-0.321992
0.188608	0.490044	-0.309765
0.1915	0.493787	-0.30646
0.209396	0.516344	-0.287061
0.219371	0.5285	-0.276955
0.220669	0.530061	-0.275674
0.22075	0.530158	-0.275594
0.223129	0.533007	-0.273267
0.223561	0.533523	-0.272847
0.236104	0.548286	-0.260993
0.278681	0.595674	-0.224991
0.302524	0.620633	-0.207165
0.32288	0.641174	-0.193024
0.340667	0.658598	-0.18138
0.3431	0.660945	-0.179834
0.343371	0.661206	-0.179663
0.360131	0.677151	-0.169315
0.402221	0.715628	-0.145312
0.483373	0.784506	-0.105404
0.493321	0.792538	-0.10098
0.499404	0.797409	-0.0983187
0.594586	0.870087	-0.0604374
0.631297	0.896545	-0.0474279
0.013887	0.132972	-0.876241
0.01467	0.136669	-0.86433
0.015026	0.138317	-0.859123
0.015809	0.141876	-0.848093
0.015952	0.142516	-0.846137
0.016308	0.144097	-0.841344
0.017946	0.151161	-0.820561
0.018587	0.153837	-0.81294
0.019584	0.157909	-0.801594
0.027204	0.186111	-0.730228
0.029554	0.193983	-0.712237
0.029767	0.194681	-0.710677
0.031476	0.200191	-0.698555
0.031548	0.20042	-0.698059
0.031761	0.201095	-0.696598
0.03226	0.202669	-0.693213
0.032331	0.202892	-0.692735
0.03283	0.204452	-0.689409
0.03461	0.209921	-0.677944
0.036177	0.214621	-0.668328
0.037886	0.219631	-0.658305
0.039381	0.223923	-0.649901
0.039666	0.224732	-0.648336
0.040165	0.226141	-0.645621
0.040521	0.227141	-0.643705
0.042443	0.232465	-0.633642
0.046859	0.24426	-0.612148
0.047286	0.24537	-0.610178
0.047357	0.245554	-0.609853
0.047642	0.246292	-0.60855
0.049137	0.250126	-0.60184
0.049636	0.251393	-0.599646
0.051986	0.257276	-0.589602
0.052698	0.259031	-0.586648
0.052983	0.259731	-0.585476
0.053339	0.260602	-0.584022
0.055333	0.265428	-0.576053
0.056971	0.269328	-0.569718
0.05811	0.272007	-0.565419
0.058395	0.272674	-0.564357
0.05868	0.273338	-0.5633
0.059677	0.27565	-0.559641
0.060674	0.277944	-0.556043
0.061529	0.279895	-0.553005
0.061742	0.280379	-0.552254
0.06281	0.282794	-0.54853
0.062953	0.283115	-0.548037
0.065374	0.288508	-0.539842
0.066514	0.291013	-0.536088
0.07043	0.299457	-0.523666
0.070573	0.299761	-0.523225
0.072353	0.303517	-0.517816
0.073991	0.306934	-0.512955
0.074418	0.307818	-0.511706
0.0757	0.310458	-0.507997
0.075843	0.310751	-0.507587
0.078976	0.317105	-0.498797
0.085029	0.329032	-0.482761
0.085314	0.329583	-0.482035
0.088091	0.334905	-0.475079
0.090655	0.339743	-0.468849
0.090726	0.339876	-0.468679
0.091438	0.341208	-0.466981
0.091866	0.342005	-0.465967
0.092435	0.343063	-0.464627
0.092507	0.343196	-0.464457
0.096281	0.350127	-0.455774
0.096779	0.351031	-0.454654
0.097207	0.351807	-0.453696
0.102619	0.361467	-0.441931
0.103189	0.36247	-0.440728
0.104328	0.364465	-0.438344
0.104969	0.365583	-0.437014
0.106108	0.367561	-0.434671
0.111592	0.37694	-0.423728
0.111877	0.377421	-0.423174
0.114013	0.381007	-0.419068
0.114084	0.381125	-0.418932
0.115509	0.383498	-0.416237
0.11679	0.385619	-0.413842
0.119425	0.389945	-0.408997
0.120137	0.391105	-0.407706
0.121134	0.392725	-0.405912
0.124268	0.397773	-0.400365
0.127188	0.402419	-0.395322
0.12733	0.402643	-0.395079
0.129751	0.406453	-0.390989
0.131888	0.409787	-0.387442
0.133882	0.412873	-0.384184
0.133882	0.412873	-0.384184
0.135662	0.415608	-0.381316
0.135804	0.415826	-0.381088
0.136873	0.417459	-0.379386
0.136944	0.417568	-0.379273
0.138155	0.41941	-0.377361
0.139365	0.421242	-0.375468
0.139508	0.421458	-0.375245
0.141929	0.4251	-0.371509
0.142214	0.425526	-0.371074
0.14257	0.426059	-0.370531
0.143139	0.426908	-0.369666
0.14378	0.427863	-0.368696
0.1514	0.439054	-0.357482
0.151756	0.43957	-0.356972
0.151899	0.439777	-0.356767
0.153252	0.441731	-0.354842
0.158735	0.449564	-0.347208
0.159946	0.451276	-0.345558
0.163578	0.456371	-0.340682
0.164361	0.457462	-0.339645
0.16842	0.463076	-0.334348
0.171767	0.467654	-0.330075
0.17191	0.467849	-0.329894
0.177678	0.475633	-0.322728
0.178533	0.476776	-0.321686
0.17953	0.478106	-0.320476
0.179957	0.478674	-0.31996
0.180954	0.479998	-0.318761
0.187078	0.488053	-0.311533
0.187862	0.489074	-0.310625
0.198259	0.502426	-0.298928
0.199042	0.503417	-0.298072
0.204597	0.510393	-0.292095
0.20652	0.512786	-0.290064
0.206591	0.512874	-0.289989
0.207944	0.514551	-0.288572
0.209155	0.516047	-0.287311
0.209511	0.516486	-0.286941
0.209938	0.517012	-0.286499
0.210579	0.517801	-0.285837
0.213783	0.521725	-0.282558
0.220335	0.52966	-0.276003
0.221403	0.530942	-0.274953
0.226246	0.536717	-0.270254
0.230091	0.541259	-0.266595
0.230447	0.541677	-0.266259
0.231088	0.54243	-0.265656
0.232014	0.543516	-0.264788
0.235148	0.547175	-0.261874
0.235931	0.548085	-0.261152
0.240061	0.552861	-0.257384
0.250316	0.564546	-0.2483
0.250387	0.564626	-0.248239
0.252381	0.56687	-0.246516
0.253521	0.568149	-0.245538
0.255372	0.570219	-0.243958
0.258292	0.57347	-0.241489
0.262351	0.577958	-0.238103
0.265413	0.581321	-0.235584
0.265841	0.58179	-0.235234
0.268333	0.58451	-0.233208
0.270398	0.586755	-0.231543
0.286849	0.604341	-0.218718
0.290979	0.608676	-0.215614
0.300522	0.618576	-0.208607
0.301875	0.619967	-0.207631
0.319607	0.637916	-0.195237
0.319892	0.6382	-0.195043
0.326372	0.644632	-0.190688
0.333707	0.651835	-0.185862
0.335772	0.653849	-0.184523
0.349445	0.667029	-0.175855
0.353576	0.67096	-0.173303
0.354217	0.671568	-0.17291
0.361409	0.678351	-0.168545
0.37259	0.688765	-0.161929
0.374085	0.690145	-0.16106
0.382132	0.697528	-0.156438
0.38961	0.70432	-0.15223
0.396589	0.710601	-0.148374
0.424932	0.735555	-0.133385
0.427923	0.738139	-0.131862
0.434047	0.743402	-0.128776
0.434617	0.74389	-0.128491
0.449073	0.75616	-0.121386
0.457975	0.763618	-0.117124
0.46766	0.77165	-0.11258
0.540156	0.829306	-0.0812852
0.55447	0.840222	-0.0756057
0.570991	0.852648	-0.0692301
0.632662	0.897514	-0.0469589
0.014411	0.135457	-0.868198
0.017882	0.150891	-0.821337
0.017882	0.150891	-0.821337
0.021126	0.164008	-0.785136
0.021579	0.165757	-0.780529
0.023767	0.173957	-0.759558
0.027087	0.18571	-0.731164
0.030029	0.195536	-0.708774
0.030708	0.197734	-0.703919
0.032821	0.204424	-0.689469
0.034104	0.208381	-0.681142
0.035537	0.212714	-0.672204
0.036292	0.214962	-0.667639
0.03682	0.21652	-0.664503
0.037272	0.217844	-0.661853
0.038253	0.220693	-0.656212
0.038857	0.222428	-0.65281
0.039083	0.223074	-0.651551
0.039989	0.225645	-0.646574
0.042026	0.231321	-0.635786
0.042252	0.231942	-0.634621
0.042478	0.232561	-0.633463
0.044817	0.238878	-0.621823
0.047911	0.246986	-0.607327
0.049269	0.250462	-0.601258
0.049873	0.251993	-0.598612
0.049873	0.251993	-0.598612
0.051231	0.2554	-0.592778
0.052815	0.259319	-0.586166
0.052891	0.259505	-0.585854
0.053268	0.260428	-0.584312
0.053796	0.261716	-0.58217
0.054324	0.262997	-0.580049
0.054852	0.264272	-0.577949
0.058474	0.272858	-0.564063
0.06534	0.288433	-0.539955
0.066773	0.291579	-0.535244
0.068584	0.295506	-0.529433
0.075299	0.309635	-0.50915
0.078996	0.317145	-0.498742
0.079223	0.3176	-0.498119
0.079826	0.318807	-0.496473
0.079977	0.319108	-0.496062
0.080581	0.320311	-0.494428
0.082543	0.324187	-0.489205
0.082693	0.324481	-0.48881
0.08375	0.326548	-0.486052
0.085259	0.329477	-0.482175
0.08541	0.329769	-0.48179
0.08707	0.332958	-0.47761
0.089182	0.336972	-0.472406
0.09386	0.345697	-0.461304
0.094615	0.347085	-0.459565
0.095143	0.348052	-0.458356
0.097633	0.352577	-0.452746
0.099594	0.3561	-0.448428
0.100349	0.357447	-0.446788
0.101858	0.360125	-0.443547
0.106611	0.368431	-0.433644
0.109554	0.373482	-0.427731
0.112044	0.377702	-0.42285
0.113854	0.380741	-0.419371
0.116495	0.385131	-0.414391
0.116571	0.385257	-0.414249
0.11725	0.386377	-0.412988
0.118532	0.388484	-0.410627
0.118532	0.388484	-0.410627
0.121022	0.392543	-0.406113
0.1257	0.400058	-0.397877
0.130831	0.408141	-0.389189
0.132038	0.41002	-0.387195
0.133094	0.411656	-0.385466
0.139432	0.421344	-0.375364
0.140715	0.423278	-0.373375
0.145468	0.430367	-0.366161
0.147505	0.43337	-0.363141
0.149316	0.436022	-0.360492
0.150221	0.437341	-0.359179
0.162973	0.455526	-0.341487
0.165161	0.458574	-0.338591
0.166141	0.459932	-0.337306
0.166217	0.460037	-0.337207
0.168179	0.462744	-0.334659
0.169009	0.463885	-0.33359
0.1718	0.467699	-0.330033
0.17595	0.473315	-0.32485
0.176478	0.474024	-0.324199
0.179194	0.477658	-0.320883
0.181911	0.481265	-0.317615
0.18689	0.487807	-0.311752
0.191568	0.493875	-0.306383
0.19519	0.498522	-0.302316
0.197227	0.501116	-0.300062
0.201528	0.506551	-0.295377
0.202584	0.507876	-0.294242
0.209224	0.516132	-0.287239
0.209299	0.516225	-0.287161
0.21028	0.517433	-0.286146
0.210657	0.517897	-0.285757
0.211336	0.518731	-0.285058
0.21194	0.519471	-0.284438
0.214731	0.522881	-0.281597
0.217749	0.526542	-0.278567
0.229897	0.541031	-0.266778
0.257361	0.572436	-0.242273
0.258493	0.573693	-0.24132
0.259549	0.574864	-0.240435
0.272677	0.589223	-0.229721
0.280826	0.597962	-0.223326
0.28324	0.600527	-0.221467
0.308365	0.626596	-0.203012
0.308516	0.62675	-0.202906
0.308818	0.627056	-0.202693
0.308969	0.62721	-0.202587
0.316589	0.634897	-0.197297
0.321343	0.639646	-0.19406
0.328284	0.646517	-0.18942
0.34013	0.658079	-0.181722
0.363293	0.680117	-0.167416
0.367745	0.684272	-0.164771
0.370159	0.686514	-0.163351
0.371215	0.687493	-0.162732
0.373102	0.689238	-0.161631
0.37544	0.691394	-0.160274
0.434065	0.743417	-0.128767
0.473526	0.776474	-0.109873
0.554333	0.840119	-0.0756594
0.717683	0.95592	-0.0195784
0.765292	0.987117	-0.00563117

## Sheet: I1269#1.1(100min)
area(μm^2)	d (μm)	logd
0.042377	0.232285	-0.63398
0.046615	0.243623	-0.613282		average logd	-0.222562
0.058609	0.273173	-0.563563		d	0.599016	μm
0.061407	0.279617	-0.553436
0.070602	0.299822	-0.523136
0.071642	0.302022	-0.519961
0.073641	0.306207	-0.513985
0.078438	0.316023	-0.500282
0.079557	0.318269	-0.497206
0.088273	0.33525	-0.474631
0.089152	0.336915	-0.472479
0.094829	0.347477	-0.459074
0.095149	0.348063	-0.458343
0.095949	0.349523	-0.456525
0.100826	0.358296	-0.445758
0.102265	0.360843	-0.442681
0.106103	0.367552	-0.434681
0.119616	0.390256	-0.40865
0.119696	0.390387	-0.408505
0.127772	0.403342	-0.394327
0.129771	0.406485	-0.390956
0.12993	0.406734	-0.39069
0.13001	0.406859	-0.390556
0.134568	0.413929	-0.383074
0.134728	0.414175	-0.382816
0.135847	0.415892	-0.38102
0.136887	0.417481	-0.379364
0.142164	0.425452	-0.37115
0.143603	0.427599	-0.368963
0.143763	0.427837	-0.368721
0.148081	0.434215	-0.362295
0.152398	0.440499	-0.356055
0.154237	0.443149	-0.35345
0.16759	0.461933	-0.335421
0.16783	0.462264	-0.33511
0.171908	0.467846	-0.329897
0.174866	0.471854	-0.326192
0.175106	0.472178	-0.325894
0.211167	0.518523	-0.285232
0.221561	0.531131	-0.274798
0.22436	0.534476	-0.272072
0.245788	0.559417	-0.252264
0.246828	0.560599	-0.251348
0.256103	0.571035	-0.243337
0.258821	0.574057	-0.241045
0.277771	0.594701	-0.225701
0.278651	0.595642	-0.225014
0.284408	0.601764	-0.220574
0.288965	0.606566	-0.217122
0.297121	0.615066	-0.211078
0.29832	0.616306	-0.210204
0.304317	0.62247	-0.205882
0.304717	0.622879	-0.205596
0.306316	0.624511	-0.20446
0.309994	0.628249	-0.201868
0.313112	0.631401	-0.199695
0.315271	0.633574	-0.198203
0.319269	0.637578	-0.195466
0.324306	0.642588	-0.192067
0.328304	0.646537	-0.189407
0.334461	0.652571	-0.185372
0.339978	0.657931	-0.181819
0.342617	0.66048	-0.18014
0.35397	0.671334	-0.173062
0.359408	0.676471	-0.169751
0.364045	0.680821	-0.166967
0.376598	0.692459	-0.159606
0.408661	0.721335	-0.141863
0.426492	0.736904	-0.132589
0.426492	0.736904	-0.132589
0.42961	0.739592	-0.131008
0.443283	0.75127	-0.124204
0.470628	0.774095	-0.111206
0.482142	0.783507	-0.105957
0.484221	0.785194	-0.105023
0.492936	0.792229	-0.101149
0.512286	0.807628	-0.0927885
0.531635	0.822739	-0.084738
0.57849	0.858229	-0.0663968
0.632221	0.897201	-0.0471103
0.65365	0.912279	-0.0398721
0.663245	0.918951	-0.0367078
0.668362	0.922489	-0.0350389
0.69043	0.937595	-0.0279849
0.71002	0.950803	-0.0219095
0.739684	0.970462	-0.0130216
0.751358	0.97809	-0.0096213
0.767189	0.98834	-0.00509357
0.782141	0.997925	-0.000902231
0.807887	1.01422	0.00613055
0.864017	1.04886	0.0207164
0.868895	1.05181	0.0219389
0.930382	1.08839	0.0367859
1.13835	1.20391	0.0805931
1.19776	1.23492	0.09164
1.82822	1.5257	0.18347
0.0371	0.217341	-0.662858
0.078678	0.316506	-0.499618
0.090591	0.339624	-0.469002
0.091471	0.341269	-0.466903
0.094829	0.347477	-0.459074
0.096748	0.350975	-0.454724
0.099787	0.356445	-0.448008
0.101626	0.359714	-0.444042
0.104664	0.365051	-0.437646
0.105543	0.366581	-0.43583
0.11138	0.376581	-0.424141
0.1125	0.37847	-0.421968
0.121855	0.393892	-0.404623
0.128091	0.403845	-0.393785
0.132649	0.410967	-0.386193
0.136247	0.416504	-0.380381
0.141924	0.425092	-0.371517
0.145122	0.429855	-0.366678
0.147841	0.433863	-0.362647
0.15008	0.437136	-0.359383
0.150959	0.438414	-0.358115
0.156316	0.446125	-0.350543
0.156476	0.446354	-0.350321
0.163273	0.455945	-0.341088
0.181263	0.480408	-0.31839
0.1859	0.486514	-0.312905
0.193496	0.496354	-0.304209
0.196935	0.500745	-0.300383
0.197094	0.500947	-0.300208
0.198214	0.502369	-0.298978
0.20581	0.511904	-0.290812
0.209648	0.516655	-0.286799
0.210767	0.518032	-0.285643
0.210847	0.51813	-0.285561
0.213885	0.52185	-0.282455
0.235234	0.547275	-0.261795
0.236433	0.548668	-0.260691
0.24227	0.555399	-0.255395
0.248187	0.56214	-0.250155
0.250826	0.565121	-0.247858
0.26154	0.577064	-0.238776
0.268736	0.584949	-0.232882
0.271774	0.588246	-0.230441
0.271934	0.588419	-0.230313
0.273214	0.589803	-0.229293
0.285127	0.602524	-0.220026
0.288326	0.605895	-0.217603
0.29888	0.616884	-0.209796
0.302638	0.62075	-0.207083
0.304397	0.622552	-0.205825
0.305037	0.623206	-0.205368
0.309514	0.627763	-0.202205
0.312553	0.630837	-0.200083
0.319269	0.637578	-0.195466
0.319509	0.637818	-0.195303
0.327345	0.645592	-0.190042
0.334461	0.652571	-0.185372
0.340618	0.65855	-0.181411
0.357489	0.674663	-0.170913
0.368523	0.684995	-0.164312
0.379717	0.695321	-0.157815
0.413858	0.725907	-0.139119
0.425132	0.735728	-0.133283
0.428091	0.738284	-0.131777
0.435447	0.7446	-0.128077
0.449119	0.756199	-0.121364
0.460713	0.765897	-0.11583
0.478784	0.780773	-0.107475
0.510766	0.806429	-0.0934338
0.552904	0.839035	-0.0762199
0.596561	0.871531	-0.0597173
0.642296	0.904321	-0.0436771
0.650931	0.91038	-0.0407773
0.665484	0.920501	-0.0359759
0.6718	0.924858	-0.0339248
0.675878	0.927661	-0.0326106
0.676358	0.927991	-0.0324564
0.69163	0.938409	-0.0276078
0.702984	0.94608	-0.024072
0.717376	0.955716	-0.0196713
0.729689	0.963883	-0.0159759
0.737525	0.969044	-0.0136564
0.773826	0.992606	-0.0032231
0.85802	1.04521	0.0192039
0.087566	0.333905	-0.476377
0.101739	0.359914	-0.443801
0.102505	0.361267	-0.442172
0.12702	0.402153	-0.395609
0.135677	0.415631	-0.381292
0.138358	0.419718	-0.377043
0.153834	0.442569	-0.354019
0.15483	0.444	-0.352617
0.156362	0.446191	-0.350479
0.158507	0.449241	-0.347521
0.166398	0.460288	-0.336971
0.168696	0.463455	-0.333992
0.172986	0.469311	-0.328539
0.174978	0.472005	-0.326053
0.177353	0.475198	-0.323125
0.181796	0.481113	-0.317753
0.183329	0.483138	-0.315929
0.193441	0.496283	-0.30427
0.197118	0.500978	-0.300182
0.201255	0.506208	-0.295671
0.20838	0.51509	-0.288117
0.211368	0.51877	-0.285025
0.218263	0.527163	-0.278055
0.218569	0.527533	-0.27775
0.218723	0.527719	-0.277598
0.229831	0.540953	-0.26684
0.246379	0.560089	-0.251743
0.251359	0.565721	-0.247398
0.256875	0.571895	-0.242684
0.270818	0.587211	-0.231206
0.27166	0.588123	-0.230532
0.286982	0.604481	-0.218617
0.292192	0.609943	-0.214711
0.305369	0.623545	-0.205132
0.311957	0.630235	-0.200497
0.314026	0.632322	-0.199062
0.318086	0.636396	-0.196272
0.327509	0.645754	-0.189933
0.340457	0.658395	-0.181514
0.347505	0.665175	-0.177064
0.348501	0.666127	-0.176443
0.352255	0.669705	-0.174116
0.354017	0.671378	-0.173033
0.355549	0.672829	-0.172095
0.360911	0.677884	-0.168845
0.375927	0.691842	-0.159993
0.378149	0.693884	-0.158713
0.393701	0.708009	-0.149961
0.402434	0.715818	-0.145197
0.447788	0.755077	-0.122009
0.448707	0.755852	-0.121563
0.454453	0.760676	-0.1188
0.459356	0.764768	-0.11647
0.462497	0.767379	-0.11499
0.469009	0.772762	-0.111954
0.492298	0.791716	-0.101431
0.501951	0.79944	-0.0972141
0.517503	0.81173	-0.0905883
0.531829	0.822889	-0.0846587
0.559486	0.844014	-0.0736501
0.579481	0.858964	-0.0660252
0.628435	0.89451	-0.0484146
0.65295	0.911791	-0.0401048
0.653257	0.912005	-0.0400027
0.664365	0.919726	-0.0363414
0.674095	0.926437	-0.0331842
0.683748	0.933046	-0.0300967
0.68934	0.936854	-0.028328
0.709335	0.950344	-0.0221191
0.71623	0.954952	-0.0200185
0.758826	0.982938	-0.00747366
0.759056	0.983087	-0.00740785
0.765414	0.987196	-0.00559656
0.774301	0.992911	-0.00308985
0.780813	0.997077	-0.00127124
0.816284	1.01947	0.00837588
0.835283	1.03127	0.0133721
0.884467	1.0612	0.0257961
0.932042	1.08936	0.037173
0.93457	1.09084	0.0377612
1.21872	1.24568	0.0954069
1.23611	1.25454	0.0984835

## Sheet: I1260#1.5(1.5min)
area(μm^2)	d (μm)	logd
0.018681	0.154225	-0.811845
0.023613	0.173393	-0.760969		average logd	-0.333609
0.025131	0.178879	-0.74744		d	0.463864	μm
0.025367	0.179717	-0.74541
0.036613	0.21591	-0.665727
0.036964	0.216943	-0.663655
0.042611	0.232925	-0.632784
0.044608	0.238321	-0.622838
0.046483	0.243278	-0.613898
0.073429	0.305766	-0.514611
0.074454	0.307893	-0.511601
0.08056	0.320269	-0.494485
0.086639	0.332133	-0.478688
0.090518	0.339487	-0.469177
0.090781	0.339979	-0.468547
0.093405	0.344858	-0.46236
0.094276	0.346462	-0.460344
0.094404	0.346697	-0.46005
0.105724	0.366895	-0.435458
0.123805	0.397031	-0.401176
0.127118	0.402308	-0.395441
0.128899	0.405117	-0.39242
0.13041	0.407484	-0.389889
0.152646	0.440857	-0.355702
0.156593	0.446521	-0.350159
0.157227	0.447424	-0.349281
0.16819	0.462759	-0.334645
0.170464	0.465877	-0.331728
0.170552	0.465998	-0.331616
0.170592	0.466052	-0.331565
0.178863	0.477217	-0.321285
0.181238	0.480374	-0.31842
0.182351	0.481847	-0.317091
0.185266	0.485683	-0.313647
0.1876	0.488733	-0.310928
0.191803	0.494177	-0.306117
0.199717	0.50427	-0.297337
0.215753	0.524124	-0.280566
0.226291	0.536771	-0.270211
0.24224	0.555365	-0.255422
0.244351	0.557779	-0.253538
0.251091	0.56542	-0.247629
0.252306	0.566786	-0.246581
0.261575	0.577103	-0.238747
0.275143	0.591881	-0.227766
0.281565	0.598749	-0.222755
0.282881	0.600146	-0.221743
0.290572	0.60825	-0.215918
0.292461	0.610224	-0.214511
0.297656	0.61562	-0.210687
0.313186	0.631475	-0.199644
0.318381	0.636691	-0.196071
0.31915	0.63746	-0.195547
0.320034	0.638342	-0.194947
0.321943	0.640243	-0.193655
0.365397	0.682084	-0.166162
0.37887	0.694545	-0.1583
0.430778	0.740597	-0.130418
0.449513	0.75653	-0.121174
0.451118	0.75788	-0.1204
0.455146	0.761256	-0.118469
0.465603	0.769951	-0.113537
0.482301	0.783636	-0.105886
0.562415	0.846221	-0.0725163
0.625765	0.892608	-0.0493391
0.01873	0.154427	-0.811276
0.019726	0.15848	-0.800025
0.020771	0.162624	-0.788816
0.022399	0.168877	-0.77243
0.035406	0.212321	-0.673006
0.042469	0.232537	-0.633509
0.043644	0.235731	-0.627582
0.046165	0.242444	-0.615388
0.047759	0.246594	-0.608017
0.063638	0.284652	-0.545686
0.084917	0.328816	-0.483047
0.084999	0.328974	-0.482838
0.093183	0.344448	-0.462876
0.097972	0.353188	-0.451994
0.10285	0.361874	-0.441443
0.103187	0.362466	-0.440732
0.105901	0.367202	-0.435095
0.110305	0.37476	-0.426247
0.111246	0.376355	-0.424403
0.116702	0.385473	-0.414006
0.118935	0.389144	-0.40989
0.126025	0.400575	-0.397316
0.128897	0.405113	-0.392423
0.130505	0.407633	-0.389731
0.13335	0.412052	-0.385048
0.136098	0.416276	-0.380619
0.139533	0.421496	-0.375206
0.141821	0.424938	-0.371674
0.145099	0.429821	-0.366713
0.14569	0.430695	-0.36583
0.14852	0.434858	-0.361652
0.150224	0.437346	-0.359175
0.152622	0.440823	-0.355736
0.152698	0.440932	-0.355628
0.15423	0.443139	-0.35346
0.166508	0.46044	-0.336827
0.168212	0.46279	-0.334616
0.176292	0.473774	-0.324428
0.177213	0.47501	-0.323297
0.191367	0.493615	-0.306611
0.195029	0.498316	-0.302495
0.195593	0.499036	-0.301868
0.19764	0.501641	-0.299607
0.199729	0.504285	-0.297324
0.208393	0.515106	-0.288103
0.220637	0.530023	-0.275706
0.222197	0.531893	-0.274176
0.222987	0.532838	-0.273405
0.225433	0.535752	-0.271036
0.225605	0.535957	-0.27087
0.229425	0.540475	-0.267224
0.245276	0.558834	-0.252717
0.245468	0.559053	-0.252547
0.255445	0.570301	-0.243896
0.261745	0.577291	-0.238606
0.26615	0.582128	-0.234982
0.285237	0.60264	-0.219942
0.299617	0.617644	-0.209262
0.304798	0.622962	-0.205539
0.315407	0.633711	-0.198109
0.316905	0.635214	-0.19708
0.318224	0.636534	-0.196178
0.342121	0.660002	-0.180455
0.366519	0.68313	-0.165497
0.391969	0.706449	-0.150919
0.404384	0.71755	-0.144148
0.419143	0.730527	-0.136364
0.432816	0.742347	-0.129393
0.488731	0.788842	-0.10301
0.573339	0.854399	-0.068339
0.717991	0.956125	-0.0194853
0.901999	1.07166	0.0300583
0.105335	0.36622	-0.436258
0.124464	0.398086	-0.400023
0.140076	0.422316	-0.374363
0.141632	0.424655	-0.371964
0.146211	0.431465	-0.365055
0.148064	0.43419	-0.36232
0.164398	0.457513	-0.339596
0.177244	0.475052	-0.323259
0.194189	0.497242	-0.303432
0.208149	0.514805	-0.288358
0.230501	0.541741	-0.266208
0.235683	0.547797	-0.261381
0.246722	0.560479	-0.251441
0.265302	0.5812	-0.235674
0.274889	0.591608	-0.227966
0.289689	0.607325	-0.216579
0.292666	0.610438	-0.214359
0.35605	0.673303	-0.171789
0.386096	0.701137	-0.154197
0.397186	0.711135	-0.148048
0.400617	0.7142	-0.14618
0.401918	0.715359	-0.145476
0.410057	0.722566	-0.141123
0.411587	0.723912	-0.140314
0.753295	0.97935	-0.00906221
0.016007	0.142761	-0.84539
0.037659	0.218973	-0.65961
0.039028	0.222917	-0.651857
0.043283	0.234754	-0.629386
0.051053	0.254956	-0.593534
0.053535	0.26108	-0.583226
0.062018	0.281005	-0.551286
0.090072	0.338649	-0.47025
0.109714	0.373754	-0.427414
0.113021	0.379345	-0.420965
0.117503	0.386794	-0.41252
0.118623	0.388633	-0.41046
0.120038	0.390944	-0.407885
0.153262	0.441746	-0.354828
0.157377	0.447637	-0.349074
0.160631	0.452241	-0.34463
0.169465	0.46451	-0.333005
0.176407	0.473929	-0.324287
0.188625	0.490066	-0.309745
0.19582	0.499326	-0.301616
0.203755	0.509342	-0.292991
0.216154	0.52461	-0.280163
0.233713	0.545502	-0.263203
0.243293	0.55657	-0.25448
0.255244	0.570076	-0.244067
0.260507	0.575924	-0.239635
0.275997	0.592799	-0.227093
0.292278	0.610033	-0.214647
0.319296	0.637605	-0.195448
0.339669	0.657632	-0.182017
0.35544	0.672726	-0.172162
0.422055	0.73306	-0.13486
0.423595	0.734397	-0.134069
0.507168	0.803584	-0.0949688
0.55377	0.839692	-0.07588
0.57694	0.857078	-0.0669794
0.759752	0.983538	-0.00720883

## Sheet: I1269#1.5(100min)
area(μm^2)	d (μm)	logd
0.062444	0.281969	-0.549799
0.066155	0.290226	-0.537263		average logd	-0.0692164
0.075146	0.30932	-0.509592		d	0.852675	μm
0.080499	0.320148	-0.49465
0.09313	0.34435	-0.463
0.095842	0.349328	-0.456767
0.101979	0.360338	-0.443289
0.102693	0.361598	-0.441774
0.104192	0.364227	-0.438628
0.106047	0.367455	-0.434796
0.107903	0.370657	-0.431028
0.112042	0.377699	-0.422854
0.116966	0.385909	-0.413515
0.117037	0.386026	-0.413383
0.119606	0.39024	-0.408668
0.123032	0.39579	-0.402536
0.135306	0.415063	-0.381886
0.148295	0.434529	-0.361982
0.157358	0.44761	-0.3491
0.168063	0.462585	-0.334809
0.178054	0.476136	-0.322269
0.179838	0.478515	-0.320104
0.183763	0.483709	-0.315416
0.197821	0.50187	-0.299409
0.199177	0.503587	-0.297925
0.205743	0.511821	-0.290882
0.207313	0.51377	-0.289231
0.216233	0.524706	-0.280084
0.219159	0.528244	-0.277165
0.220158	0.529447	-0.276178
0.227937	0.538719	-0.268637
0.240783	0.553692	-0.256732
0.245778	0.559406	-0.252273
0.256554	0.571537	-0.242955
0.259123	0.574392	-0.240792
0.26419	0.579981	-0.236587
0.276322	0.593148	-0.226837
0.277036	0.593914	-0.226277
0.30187	0.619962	-0.207635
0.308293	0.626523	-0.203063
0.309292	0.627537	-0.20236
0.312147	0.630427	-0.200365
0.315144	0.633446	-0.19829
0.327205	0.645454	-0.190135
0.34055	0.658485	-0.181454
0.342691	0.660551	-0.180093
0.370879	0.687181	-0.162929
0.387935	0.702805	-0.153165
0.396	0.710073	-0.148697
0.399425	0.713137	-0.146827
0.400995	0.714537	-0.145975
0.403493	0.716759	-0.144627
0.405776	0.718784	-0.143402
0.409916	0.722441	-0.141197
0.419764	0.731068	-0.136042
0.422119	0.733116	-0.134827
0.426401	0.736825	-0.132636
0.4269	0.737256	-0.132382
0.443814	0.751719	-0.123944
0.461441	0.766502	-0.115487
0.463011	0.767805	-0.114749
0.463367	0.7681	-0.114582
0.464152	0.76875	-0.114215
0.466151	0.770404	-0.113281
0.46872	0.772524	-0.112088
0.469362	0.773053	-0.111791
0.475428	0.778032	-0.109002
0.476498	0.778907	-0.108514
0.493697	0.79284	-0.100815
0.505115	0.801956	-0.0958496
0.519103	0.812984	-0.089918
0.525882	0.818275	-0.0871006
0.526953	0.819108	-0.0866588
0.527738	0.819718	-0.0863356
0.529379	0.820991	-0.0856614
0.53202	0.823037	-0.0845808
0.541511	0.830346	-0.0807411
0.547149	0.834657	-0.078492
0.548505	0.835691	-0.0779545
0.555641	0.841109	-0.0751476
0.562992	0.846655	-0.0722936
0.566203	0.849066	-0.0710587
0.589825	0.866596	-0.0621832
0.59846	0.872917	-0.0590272
0.599958	0.874009	-0.0584843
0.614302	0.884395	-0.0533538
0.619084	0.88783	-0.05167
0.622509	0.890283	-0.0504719
0.62515	0.892169	-0.0495526
0.626791	0.89334	-0.0489834
0.626791	0.89334	-0.0489834
0.628718	0.894712	-0.0483168
0.631644	0.896791	-0.0473086
0.632358	0.897298	-0.0470632
0.634784	0.899018	-0.0462318
0.635355	0.899422	-0.0460365
0.653339	0.912062	-0.0399755
0.659904	0.916633	-0.0378044
0.668325	0.922463	-0.0350509
0.669182	0.923055	-0.0347726
0.677959	0.929088	-0.031943
0.683811	0.933089	-0.0300767
0.687593	0.935666	-0.028879
0.692303	0.938865	-0.0273967
0.706862	0.948686	-0.0228774
0.707076	0.94883	-0.0228117
0.708646	0.949883	-0.0223301
0.713855	0.953367	-0.0207398
0.714355	0.953701	-0.0205877
0.724631	0.960536	-0.0174863
0.725131	0.960867	-0.0173365
0.727986	0.962757	-0.0164832
0.734908	0.967323	-0.0144283
0.738119	0.969434	-0.0134816
0.754676	0.980247	-0.00866449
0.755889	0.981034	-0.00831574
0.759957	0.983671	-0.00715025
0.760599	0.984086	-0.00696688
0.787075	1.00107	0.000463302
0.792499	1.00451	0.0019546
0.813979	1.01803	0.00776184
0.817191	1.02004	0.00861703
0.822258	1.0232	0.0099593
0.822686	1.02346	0.0100723
0.824827	1.02479	0.0106367
0.835246	1.03125	0.0133624
0.862507	1.04794	0.0203366
0.871856	1.0536	0.0226776
0.895334	1.0677	0.0284478
0.89876	1.06974	0.0292771
0.900758	1.07093	0.0297593
0.905397	1.07368	0.0308748
0.907752	1.07508	0.0314388
0.915459	1.07963	0.0332747
0.918314	1.08131	0.0339508
0.931159	1.08885	0.0369672
0.933372	1.09014	0.0374826
0.943434	1.096	0.039811
0.943719	1.09617	0.0398766
0.949643	1.0996	0.0412354
0.960775	1.10603	0.0437661
0.98297	1.11873	0.0487254
0.998812	1.12771	0.0521971
1.00581	1.13165	0.0537124
1.00723	1.13245	0.0540202
1.00966	1.13382	0.0545428
1.02093	1.14013	0.0569543
1.0335	1.14712	0.0596094
1.0659	1.16496	0.0663125
1.08209	1.17378	0.0695877
1.09208	1.17919	0.0715835
1.13155	1.20031	0.0792921
1.13398	1.20159	0.0797572
1.14318	1.20646	0.0815129
1.17044	1.22076	0.0866304
1.18308	1.22733	0.0889614
1.2229	1.24781	0.09615
1.23646	1.25471	0.0985444
1.27142	1.27233	0.1046
1.30932	1.29115	0.110978
1.3161	1.29449	0.112099
1.32288	1.29782	0.113215
1.33001	1.30132	0.114383
1.34108	1.30672	0.116182
1.37198	1.32169	0.121128
1.40009	1.33516	0.125534
1.44691	1.3573	0.132676
1.51585	1.38926	0.142783
1.52626	1.39402	0.14427
1.57508	1.41614	0.151106
1.61768	1.43516	0.156902
1.62368	1.43782	0.157705
1.62746	1.4395	0.15821
1.62774	1.43962	0.158248
1.63702	1.44372	0.159483
1.67634	1.46095	0.164637
1.72002	1.47986	0.170222
1.77575	1.50365	0.177147
1.78831	1.50896	0.178677
1.8549	1.53679	0.186615
1.94275	1.57276	0.196663
1.94296	1.57285	0.196687
2.04587	1.61396	0.207894
2.04786	1.61475	0.208106
2.17718	1.66495	0.221402
2.24397	1.6903	0.227964
2.41575	1.7538	0.243981
2.5056	1.78612	0.251911
2.54242	1.7992	0.255079
2.55626	1.80409	0.256258
2.69093	1.851	0.267406
2.7573	1.87369	0.272697
3.21367	2.02281	0.305956
3.398	2.08002	0.318067
0.056482	0.26817	-0.57159
0.090701	0.33983	-0.468739
0.091757	0.341802	-0.466225
0.110335	0.374811	-0.426188
0.13703	0.417699	-0.379137
0.172589	0.468772	-0.329038
0.19462	0.497793	-0.302951
0.195444	0.498846	-0.302034
0.204205	0.509904	-0.292512
0.251694	0.566098	-0.247108
0.255018	0.569824	-0.244259
0.274009	0.59066	-0.228662
0.279755	0.596821	-0.224156
0.282847	0.60011	-0.221769
0.284985	0.602374	-0.220134
0.295035	0.612903	-0.212608
0.315906	0.634212	-0.197766
0.336005	0.654076	-0.184372
0.350692	0.668218	-0.175082
0.403437	0.716709	-0.144657
0.424592	0.73526	-0.133559
0.44567	0.75329	-0.123038
0.447628	0.754942	-0.122086
0.458322	0.763907	-0.116959
0.464145	0.768745	-0.114218
0.471875	0.77512	-0.110631
0.508568	0.804692	-0.0943702
0.515216	0.809935	-0.0915501
0.536113	0.826197	-0.0829166
0.54812	0.835397	-0.0781069
0.561339	0.845411	-0.0729321
0.571053	0.852694	-0.0692065
0.630756	0.896161	-0.0476141
0.684532	0.933581	-0.0298479
0.68935	0.936861	-0.0283249
0.690536	0.937667	-0.0279516
0.710248	0.950956	-0.0218397
0.722719	0.959268	-0.01806
0.726739	0.961932	-0.0168555
0.761138	0.984435	-0.00681305
0.78907	1.00234	0.00101301
0.800407	1.00951	0.00411068
0.812698	1.01723	0.00741984
0.825504	1.02521	0.0108148
0.856348	1.04419	0.0187804
0.901569	1.07141	0.0299547
0.932851	1.08984	0.0373614
0.938159	1.09293	0.0385935
1.00469	1.13102	0.0534713
1.04762	1.15493	0.0625567
1.09055	1.17836	0.0712772
1.1199	1.19411	0.0770439
1.30387	1.28847	0.110073
1.45103	1.35923	0.133293
1.59757	1.42621	0.154185
2.22977	1.68494	0.226585
2.39898	1.74771	0.242469
2.55044	1.80203	0.255763
2.57213	1.80968	0.257602
2.7046	1.8557	0.268507
2.7841	1.88277	0.274797
3.04762	1.96986	0.294436
3.8571	2.21608	0.345585
4.62898	2.42772	0.385198
0.051799	0.256812	-0.590384
0.052941	0.259628	-0.585649
0.061773	0.280449	-0.552145
0.061773	0.280449	-0.552145
0.067483	0.293125	-0.532948
0.07629	0.311666	-0.506311
0.076544	0.312184	-0.505589
0.090832	0.340075	-0.468425
0.1054	0.366333	-0.436124
0.115577	0.383611	-0.416109
0.161082	0.452875	-0.344021
0.161818	0.453909	-0.343031
0.174432	0.471268	-0.326732
0.191182	0.493377	-0.306821
0.209963	0.517043	-0.286473
0.210496	0.517699	-0.285923
0.224759	0.534951	-0.271686
0.251128	0.565461	-0.247597
0.281608	0.598794	-0.222722
0.303434	0.621566	-0.206513
0.310997	0.629265	-0.201167
0.312647	0.630932	-0.200018
0.354371	0.671714	-0.172816
0.37541	0.691366	-0.160292
0.411449	0.723791	-0.140387
0.441041	0.749367	-0.125305
0.460608	0.76581	-0.115879
0.469339	0.773034	-0.111801
0.472181	0.775371	-0.110491
0.482866	0.784095	-0.105631
0.488373	0.788553	-0.103169
0.510758	0.806423	-0.0934372
0.516493	0.810938	-0.0910125
0.521544	0.814893	-0.0888993
0.540274	0.829397	-0.0812377
0.563343	0.846919	-0.0721583
0.565069	0.848215	-0.071494
0.576414	0.856688	-0.0671775
0.579865	0.859248	-0.0658813
0.598722	0.873108	-0.0589321
0.616564	0.886022	-0.0525557
0.653465	0.91215	-0.0399336
0.680418	0.930772	-0.0311569
0.682728	0.93235	-0.0304209
0.683387	0.9328	-0.0302114
0.690544	0.937672	-0.0279491
0.704985	0.947426	-0.0234548
0.730923	0.964697	-0.0156089
0.803634	1.01154	0.00498439
0.92751	1.08671	0.0361145
1.06258	1.16315	0.0656359
1.18181	1.22667	0.0887293
1.18437	1.228	0.0891997
1.2027	1.23747	0.0925335
1.21318	1.24285	0.0944177
1.29818	1.28565	0.109122
1.40505	1.33752	0.126301
1.41946	1.34436	0.128517
1.42157	1.34536	0.128839
1.42266	1.34588	0.129006
1.4367	1.3525	0.131138
1.49497	1.37966	0.139771
1.66155	1.4545	0.162713
1.81723	1.52111	0.18216
1.88119	1.54764	0.189671
1.93682	1.57036	0.196
2.14351	1.65203	0.218018
2.18092	1.66638	0.221775
2.31109	1.71539	0.234363
2.64706	1.83585	0.263837
2.71512	1.8593	0.26935
2.83715	1.90062	0.278896
