# Supplementary material for: Variation in bridgmanite grain size accounts for the mid-mantle viscosity jump
Source: Nature. 2023 Jul 5;620(7975):794–9. doi: 10.1038/s41586-023-06215-0 (PMC10447242; doi:10.1038/s41586-023-06215-0)
Supplement: Supplementary file 8 — Source Data Extended Data Fig. 3 [file 41586_2023_6215_MOESM8_ESM.xlsx]

## Sheet: d-spacing
	Run No	logd (μm)	fpc% (%)	d-spacing (μm)	log d spacing
100min	I1269_post-spinel	-0.002551		1.49556	0.174805
	I1023_post-spinel	0.031828		2.16408	0.335273
	I959_post-spinel	-0.028867		1.29497	0.112261
	I1269_opx	0.856075
	I1023-opx	0.870096
	I1269-#1.02	0.807198	0.004019	7.96619	0.901251
	I1269-#1.05	0.723953	0.011093	4.73208	0.675053
	I1269-#1.1	0.474293	0.035351	2.6085	0.416391
	I1269-#1.2	0.226702	0.090072	2.17136	0.336732
	I1269-#1.3	0.091052	0.104312	1.42591	0.154092
	I1269-#1.4	0.129672	0.145751	1.79228	0.253405
	I1269-#1.5	0.112754	0.184729	2.05923	0.313704
	I1023-image57	0.808887
	I1023-image32	0	0.223272	1.18791	0.0747843
	I1023-image35	0.139298	0.086938	1.78297	0.251144
	I1023-image36	0.157942	0.068483	1.77477	0.249143
	I1023-image37	-0.135446	0.317111	1.269	0.103461
	I1023-image38	-0.129076	0.345106	1.28419	0.108631
	I1023-image46	-0.12062	0.334662	1.30805	0.116625
	I1023-image146	-0.062283	0.114094	1.52151	0.182275
	I1023-image47	-0.049416
	I1023-image48	0.077506	0.2223	1.64213	0.215408
	I1023-image131	-0.060687
	I1023-image134	-0.091139
	I1023-image135	-0.041488
	I1023-image136	0.082807	0.198643	1.68919	0.227679
	I1023-image138	0.328052	0.037346	2.35321	0.37166
	I1023-image54	0.086473	0.106931	1.45579	0.163098
10min	I951_post-spinel	-0.142427		1.40425	0.147444
	I1266_post-spinel	-0.208979		1.1926	0.076493
	I951-opx	0.610416
	I1266_opx	0.424817
	I1266-#1.02	0.424341	0.004427	4.14413	0.617433
	I1266-#1.05	0.274501	0.012273	2.23805	0.34987
	I1266-#1.1	0.184652	0.030518	1.59807	0.203595
	I1266-#1.2	-0.005769	0.087884	1.25075	0.0971691
	I1266-#1.3	-0.061855	0.107098	1.35136	0.130773
	I1266-#1.4	-0.057007	0.149965	1.44247	0.159108
	I1266-#1.5	-0.198398	0.183453	1.04567	0.0193926
1.5min	I928_post-spinel	-0.376648		0.752252	-0.123637
	I1260_post-spinel	-0.303894		0.884102	-0.0534976
	I928-opx	0.300684
	I1260_opx	0.209836
	I1260-#1.02	0.268062	0.00259	3.2362	0.510036
	I1260-#1.05	0.289439	0.01293	2.63069	0.420069
	I1260-#1.1	0.189696	0.029524	2.06463	0.314843
	I1260-#1.2	-0.05953	0.080868	1.10737	0.0442947
	I1260-#1.3	-0.201882	0.11491	0.95638	-0.0193695
	I1260-#1.4	-0.291956	0.136645	0.825842	-0.083103
	I1260-#1.5	-0.175902	0.186144	1.02274	0.00976609
