# Supplementary material for: Variation in bridgmanite grain size accounts for the mid-mantle viscosity jump
Source: Nature. 2023 Jul 5;620(7975):794–9. doi: 10.1038/s41586-023-06215-0 (PMC10447242; doi:10.1038/s41586-023-06215-0)
Supplement: Supplementary file 9 — Source Data Extended Data Fig. 4 [file 41586_2023_6215_MOESM9_ESM.xlsx]

## Sheet: bridgmanite-dislocation creep
		1473 K			1573 K			1673 K
Stress (GPa)		Dislocation creep (1/s)	Tsujino-1473K (1/s)		Dislocation creep (1/s)	Tsujino-1573K (1/s)		Dislocation creep (1/s)	Tsujino-1673K (1/s)
0.1		8.62e-11	2.8e-10		3.99e-10	2.06e-09		1.53e-09	1.2e-08
0.2		7.56e-10	2.24e-09		3.5e-09	1.65e-08		1.35e-08	9.6e-08
0.4		6.69e-09	1.79e-08		3.1e-08	1.32e-07		1.19e-07	7.68e-07
0.8		5.99e-08	1.43e-07		2.78e-07	1.06e-06		1.07e-06	6.14e-06
1.6		5.44e-07	1.15e-06		2.52e-06	8.46e-06		9.69e-06	4.91e-05
3.2		5.03e-06	9.17e-06		2.33e-05	6.77e-05		8.96e-05	0.000393
6.4		4.78e-05	7.34e-05		0.000221	0.000541		0.00085	0.00314
12.8		0.000469	0.000587		0.00217	0.00433		0.00835	0.0252
25.6		0.00486	0.00469		0.0225	0.0346		0.0866	0.201
51.2		0.0552	0.0376		0.256	0.277		0.983	1.61
102.4		0.76	0.3		3.52	2.22		13.5	12.9

## Sheet: diffusion creep-pyroxene
T (K)	10000/T	Stress (Mpa)	Grain size (1μm)	NH creep (1/s)	Coble creep (1/s)	Diffsuion creep (1/s)	Creep rate (1/s) (Ghosh et al 2021)	Creep rate (1/s) (Tasaka et al 2013)
1000	10	30	1	2.48e-13	4.78e-13	7.3e-13	5.89e-17	1.71e-13
1050	9.52	30	1	7.92e-13	4.5e-12	5.3e-12	3.64e-15	1.9e-12
1100	9.09	30	1	2.27e-12	3.45e-11	3.7e-11	1.55e-13	1.69e-11
1150	8.7	30	1	5.92e-12	2.21e-10	2.3e-10	4.74e-12	1.25e-10
1200	8.33	30	1	1.42e-11	1.21e-09	1.2e-09	1.09e-10	7.77e-10
1250	8	30	1	3.18e-11	5.77e-09	5.8e-09	1.96e-09	4.18e-09
1300	7.69	30	1	6.68e-11	2.44e-08	2.4e-08	2.82e-08	1.98e-08
1350	7.41	30	1	1.33e-10	9.25e-08	9.3e-08	3.32e-07	8.35e-08
1400	7.14	30	1	2.5e-10	3.19e-07	3.2e-07	3.28e-06	3.18e-07
1450	6.9	30	1	4.51e-10	1.01e-06	1e-06	2.77e-05	1.1e-06
1500	6.67	30	1	7.82e-10	2.94e-06	2.9e-06	0.000203	3.52e-06
1550	6.45	30	1	1.31e-09	8e-06	8e-06	0.00131	1.04e-05
1600	6.25	30	1	2.11e-09	2.05e-05	2e-05	0.00749	2.89e-05
1650	6.06	30	1	3.31e-09	4.93e-05	4.9e-05	0.0386	7.52e-05
1700	5.88	30	1	5.05e-09	0.000113	0.00011	0.181	0.000185
