# Supplementary material for: Variation in bridgmanite grain size accounts for the mid-mantle viscosity jump
Source: Nature. 2023 Jul 5;620(7975):794–9. doi: 10.1038/s41586-023-06215-0 (PMC10447242; doi:10.1038/s41586-023-06215-0)
Supplement: Supplementary file 10 — Source Data Extended Data Fig. 5 [file 41586_2023_6215_MOESM10_ESM.xlsx]

## Sheet: ΔV-viscosity
	ΔV=0 cm3/mol			ΔV=1 cm3/mol			ΔV=2 cm3/mol			ΔV=3 cm3/mol					geoid
Depth	η (Pa.s)	log relative η (Pa.s)		η (Pa.s)	log relative η (Pa.s)		η (Pa.s)	log relative η (Pa.s)		η (Pa.s)	log relative η (Pa.s)			depth (km)	log relative η (Pa.s)
660	2.72e+19	0.289		2.47e+19	-0.084		2.25e+19	-0.457		2.04e+19	-0.786			-2.33	0.2206
670	2.61e+19	0.271		2.43e+19	-0.091		2.26e+19	-0.453		2.11e+19	-0.772			48.99	0.2209
680	2.53e+19	0.257		2.43e+19	-0.092		2.33e+19	-0.441		2.23e+19	-0.748			90.98	0.1391
690	2.45e+19	0.242		2.4e+19	-0.096		2.36e+19	-0.435		2.32e+19	-0.731			137.64	0.1065
700	2.37e+19	0.228		2.39e+19	-0.098		2.42e+19	-0.424		2.45e+19	-0.707			198.29	0.0521
710	2.27e+19	0.211		2.36e+19	-0.105		2.44e+19	-0.42		2.53e+19	-0.693			272.94	0.0143
720	2.2e+19	0.196		2.35e+19	-0.106		2.51e+19	-0.409		2.68e+19	-0.669			328.93	-0.0565
730	2.13e+19	0.182		2.33e+19	-0.111		2.54e+19	-0.403		2.78e+19	-0.652			431.57	-0.0724
740	2.06e+19	0.167		2.3e+19	-0.115		2.58e+19	-0.397		2.88e+19	-0.636			564.54	-0.1428
750	1.99e+19	0.153		2.29e+19	-0.116		2.64e+19	-0.386		3.05e+19	-0.612			625.19	-0.2737
760	1.91e+19	0.136		2.26e+19	-0.123		2.66e+19	-0.383		3.14e+19	-0.599			720.84	-0.3716
770	1.85e+19	0.122		2.25e+19	-0.125		2.73e+19	-0.372		3.31e+19	-0.576			788.49	-0.3877
780	1.79e+19	0.108		2.23e+19	-0.129		2.77e+19	-0.366		3.44e+19	-0.56			821.15	-0.3109
790	1.74e+19	0.094		2.22e+19	-0.131		2.84e+19	-0.355		3.63e+19	-0.536			851.48	-0.2561
800	1.68e+19	0.08		2.2e+19	-0.135		2.88e+19	-0.349		3.76e+19	-0.52			863.14	-0.2779
810	1.63e+19	0.066		2.19e+19	-0.136		2.95e+19	-0.338		3.97e+19	-0.497			928.46	-0.2447
820	1.58e+19	0.052		2.17e+19	-0.14		2.99e+19	-0.332		4.12e+19	-0.481			951.79	-0.2063
830	1.53e+19	0.039		2.17e+19	-0.141		3.07e+19	-0.32		4.35e+19	-0.458			970.45	-0.1296
840	1.49e+19	0.026		2.15e+19	-0.144		3.12e+19	-0.314		4.52e+19	-0.441			991.45	0.0237
850	1.44e+19	0.013		2.15e+19	-0.144		3.21e+19	-0.302		4.77e+19	-0.417			1007.78	0.1988
860	1.4e+19	0.001		2.14e+19	-0.147		3.26e+19	-0.295		4.96e+19	-0.401			1040.44	0.4177
870	1.38e+19	-0.008		2.16e+19	-0.143		3.38e+19	-0.279		5.29e+19	-0.373			1063.76	0.6585
880	1.34e+19	-0.018		2.15e+19	-0.144		3.45e+19	-0.271		5.51e+19	-0.355			1101.09	0.79
890	1.31e+19	-0.028		2.16e+19	-0.142		3.56e+19	-0.256		5.86e+19	-0.328			1126.75	0.894
900	1.29e+19	-0.036		2.17e+19	-0.141		3.65e+19	-0.246		6.13e+19	-0.308			1150.08	0.9598
910	1.27e+19	-0.044		2.19e+19	-0.136		3.79e+19	-0.229		6.55e+19	-0.28			1252.72	0.9713
920	1.26e+19	-0.046		2.22e+19	-0.13		3.93e+19	-0.213		6.95e+19	-0.254			1369.36	0.9172
930	1.25e+19	-0.05		2.27e+19	-0.122		4.12e+19	-0.193		7.47e+19	-0.223			1541.99	0.8854
940	1.24e+19	-0.052		2.31e+19	-0.114		4.28e+19	-0.177		7.94e+19	-0.197			1681.96	0.8205
950	1.24e+19	-0.051		2.37e+19	-0.102		4.52e+19	-0.153		8.62e+19	-0.161			1758.94	0.799
960	1.26e+19	-0.045		2.46e+19	-0.087		4.79e+19	-0.128		9.32e+19	-0.127			1882.58	0.7669
970	1.28e+19	-0.039		2.56e+19	-0.069		5.12e+19	-0.099		1.02e+20	-0.086			2001.56	0.7293
980	1.31e+19	-0.03		2.67e+19	-0.051		5.45e+19	-0.072		1.11e+20	-0.05			2020.22	0.7239
990	1.35e+19	-0.015		2.84e+19	-0.024		5.95e+19	-0.033		1.25e+20	0			2199.84	0.6921
1000	1.4e+19	0		3e+19	0		6.43e+19	0		1.38e+20	0.042			2335.15	0.7475
1010	1.47e+19	0.022		3.24e+19	0.033		7.12e+19	0.045		1.57e+20	0.099			2482.12	0.7866
1020	1.55e+19	0.044		3.5e+19	0.067		7.9e+19	0.09		1.78e+20	0.155			2580.09	0.8364
1030	1.64e+19	0.07		3.79e+19	0.102		8.74e+19	0.134		2.01e+20	0.208			2647.74	0.8531
1040	1.77e+19	0.102		4.19e+19	0.145		9.92e+19	0.188		2.35e+20	0.274			2741.06	0.8919
1050	1.9e+19	0.134		4.6e+19	0.186		1.11e+20	0.238		2.68e+20	0.332			2808.71	0.9415
1060	2.07e+19	0.169		5.13e+19	0.233		1.27e+20	0.296		3.15e+20	0.402			2876.36	0.9638
1070	2.23e+19	0.202		5.67e+19	0.276		1.44e+20	0.351		3.67e+20	0.468			2981.34	0.9972
1080	2.4e+19	0.235		6.24e+19	0.318		1.62e+20	0.401		4.2e+20	0.527			3007	0.9973
1090	2.56e+19	0.263		6.83e+19	0.357		1.82e+20	0.452		4.84e+20	0.589
1100	2.68e+19	0.282		7.27e+19	0.385		1.98e+20	0.488		5.37e+20	0.634
1110	2.77e+19	0.297		7.73e+19	0.411		2.15e+20	0.525		6e+20	0.682
1120	2.81e+19	0.303		8.03e+19	0.428		2.3e+20	0.553		6.56e+20	0.721
1130	2.83e+19	0.306		8.26e+19	0.44		2.41e+20	0.574		7.02e+20	0.75
1140	2.83e+19	0.306		8.46e+19	0.45		2.53e+20	0.595		7.56e+20	0.783
1150	2.78e+19	0.298		8.48e+19	0.451		2.58e+20	0.604		7.88e+20	0.8
1160	2.74e+19	0.291		8.56e+19	0.455		2.68e+20	0.619		8.37e+20	0.826
1170	2.68e+19	0.283		8.61e+19	0.458		2.76e+20	0.633		8.84e+20	0.85
1180	2.61e+19	0.27		8.51e+19	0.453		2.78e+20	0.636		9.08e+20	0.862
1190	2.54e+19	0.259		8.51e+19	0.453		2.85e+20	0.647		9.55e+20	0.884
1200	2.48e+19	0.248		8.5e+19	0.452		2.92e+20	0.657		1e+21	0.905
1210	2.41e+19	0.236		8.43e+19	0.449		2.95e+20	0.662		1.03e+21	0.918
1220	2.33e+19	0.221		8.34e+19	0.444		2.99e+20	0.668		1.07e+21	0.934
1230	2.26e+19	0.208		8.31e+19	0.442		3.05e+20	0.677		1.12e+21	0.954
1240	2.2e+19	0.196		8.23e+19	0.438		3.08e+20	0.681		1.15e+21	0.966
1250	2.14e+19	0.184		8.2e+19	0.437		3.15e+20	0.69		1.21e+21	0.986
1260	2.08e+19	0.171		8.16e+19	0.435		3.21e+20	0.698		1.26e+21	1.005
1270	2.02e+19	0.159		8.13e+19	0.433		3.27e+20	0.707		1.32e+21	1.024
1280	1.96e+19	0.146		8.05e+19	0.429		3.3e+20	0.711		1.36e+21	1.036
1290	1.89e+19	0.131		7.95e+19	0.423		3.34e+20	0.716		1.4e+21	1.051
1300	1.84e+19	0.119		7.91e+19	0.421		3.41e+20	0.724		1.47e+21	1.07
1310	1.79e+19	0.106		7.84e+19	0.417		3.44e+20	0.728		1.51e+21	1.082
1320	1.74e+19	0.094		7.8e+19	0.415		3.5e+20	0.736		1.57e+21	1.1
1330	1.69e+19	0.082		7.77e+19	0.413		3.57e+20	0.745		1.64e+21	1.119
1340	1.64e+19	0.07		7.69e+19	0.409		3.6e+20	0.749		1.69e+21	1.131
1350	1.6e+19	0.058		7.66e+19	0.407		3.67e+20	0.757		1.76e+21	1.149
1360	1.55e+19	0.046		7.63e+19	0.405		3.74e+20	0.765		1.84e+21	1.168
1370	1.51e+19	0.034		7.59e+19	0.403		3.81e+20	0.773		1.92e+21	1.186
1380	1.47e+19	0.022		7.52e+19	0.399		3.85e+20	0.777		1.97e+21	1.198
1390	1.43e+19	0.01		7.49e+19	0.397		3.92e+20	0.785		2.05e+21	1.216
1400	1.39e+19	-0.002		7.46e+19	0.395		3.99e+20	0.793		2.14e+21	1.234
1410	1.35e+19	-0.014		7.42e+19	0.394		4.07e+20	0.801		2.23e+21	1.252
1420	1.33e+19	-0.023		7.45e+19	0.395		4.18e+20	0.813		2.35e+21	1.274
1430	1.29e+19	-0.035		7.38e+19	0.391		4.21e+20	0.817		2.41e+21	1.285
1440	1.26e+19	-0.047		7.35e+19	0.389		4.29e+20	0.825		2.51e+21	1.303
1450	1.22e+19	-0.058		7.31e+19	0.387		4.37e+20	0.833		2.61e+21	1.321
1460	1.19e+19	-0.07		7.28e+19	0.385		4.45e+20	0.841		2.72e+21	1.339
1470	1.16e+19	-0.082		7.25e+19	0.383		4.54e+20	0.849		2.84e+21	1.357
1480	1.13e+19	-0.094		7.18e+19	0.379		4.57e+20	0.852		2.91e+21	1.368
1490	1.11e+19	-0.102		7.21e+19	0.381		4.69e+20	0.864		3.06e+21	1.389
1500	1.08e+19	-0.114		7.18e+19	0.379		4.78e+20	0.871		3.18e+21	1.407
1510	1.05e+19	-0.125		7.14e+19	0.377		4.87e+20	0.879		3.32e+21	1.424
1520	1.02e+19	-0.137		7.11e+19	0.375		4.96e+20	0.887		3.45e+21	1.442
1530	1e+19	-0.145		7.1e+19	0.374		5.04e+20	0.894		3.57e+21	1.457
1540	9.75e+18	-0.157		7.07e+19	0.372		5.13e+20	0.902		3.72e+21	1.474
1550	9.5e+18	-0.168		7.04e+19	0.371		5.22e+20	0.91		3.87e+21	1.491
1560	9.26e+18	-0.18		7.01e+19	0.369		5.31e+20	0.917		4.02e+21	1.508
1570	9.08e+18	-0.188		7.03e+19	0.37		5.45e+20	0.928		4.22e+21	1.53
1580	8.84e+18	-0.199		6.97e+19	0.366		5.49e+20	0.932		4.33e+21	1.54
1590	8.62e+18	-0.211		6.94e+19	0.364		5.59e+20	0.939		4.5e+21	1.557
1600	8.45e+18	-0.219		6.96e+19	0.366		5.73e+20	0.95		4.72e+21	1.578
1610	8.24e+18	-0.23		6.93e+19	0.364		5.83e+20	0.958		4.91e+21	1.595
1620	8.08e+18	-0.239		6.95e+19	0.365		5.99e+20	0.969		5.15e+21	1.616
1630	7.87e+18	-0.25		6.93e+19	0.363		6.09e+20	0.977		5.36e+21	1.633
1640	7.68e+18	-0.261		6.9e+19	0.362		6.2e+20	0.984		5.57e+21	1.649
1650	7.53e+18	-0.269		6.92e+19	0.363		6.36e+20	0.995		5.84e+21	1.67
1660	7.34e+18	-0.28		6.89e+19	0.361		6.46e+20	1.003		6.07e+21	1.687
1670	7.2e+18	-0.289		6.91e+19	0.362		6.63e+20	1.013		6.36e+21	1.707
1680	7.02e+18	-0.3		6.88e+19	0.361		6.74e+20	1.021		6.61e+21	1.724
1690	6.89e+18	-0.308		6.9e+19	0.362		6.91e+20	1.032		6.93e+21	1.744
1700	6.72e+18	-0.319		6.87e+19	0.36		7.03e+20	1.039		7.19e+21	1.761
1710	6.6e+18	-0.327		6.9e+19	0.361		7.21e+20	1.05		7.54e+21	1.781
1720	6.43e+18	-0.338		6.87e+19	0.36		7.33e+20	1.057		7.83e+21	1.797
1730	6.31e+18	-0.346		6.89e+19	0.361		7.52e+20	1.068		8.2e+21	1.818
1740	6.16e+18	-0.357		6.86e+19	0.359		7.64e+20	1.075		8.51e+21	1.834
1750	6.04e+18	-0.365		6.88e+19	0.361		7.83e+20	1.086		8.92e+21	1.854
1760	5.9e+18	-0.375		6.85e+19	0.359		7.96e+20	1.093		9.25e+21	1.87
1770	5.79e+18	-0.383		6.87e+19	0.36		8.16e+20	1.104		9.69e+21	1.89
1780	5.65e+18	-0.394		6.85e+19	0.358		8.3e+20	1.111		1.01e+22	1.906
1790	5.55e+18	-0.402		6.87e+19	0.36		8.5e+20	1.121		1.05e+22	1.926
1800	5.44e+18	-0.41		6.89e+19	0.361		8.71e+20	1.132		1.1e+22	1.946
1810	5.31e+18	-0.421		6.86e+19	0.359		8.85e+20	1.139		1.14e+22	1.962
1820	5.22e+18	-0.429		6.88e+19	0.36		9.07e+20	1.15		1.2e+22	1.982
1830	5.09e+18	-0.439		6.85e+19	0.359		9.22e+20	1.157		1.24e+22	1.997
1840	5e+18	-0.447		6.87e+19	0.36		9.44e+20	1.167		1.3e+22	2.017
1850	4.91e+18	-0.455		6.89e+19	0.361		9.67e+20	1.178		1.36e+22	2.037
1860	4.79e+18	-0.465		6.86e+19	0.359		9.83e+20	1.184		1.41e+22	2.052
1870	4.71e+18	-0.473		6.88e+19	0.361		1.01e+21	1.195		1.47e+22	2.072
1880	4.62e+18	-0.481		6.9e+19	0.362		1.03e+21	1.205		1.54e+22	2.091
1890	4.52e+18	-0.491		6.88e+19	0.36		1.05e+21	1.212		1.6e+22	2.107
1900	4.44e+18	-0.499		6.9e+19	0.362		1.07e+21	1.222		1.67e+22	2.126
1910	4.36e+18	-0.507		6.92e+19	0.363		1.1e+21	1.233		1.74e+22	2.145
1920	4.28e+18	-0.515		6.94e+19	0.364		1.12e+21	1.243		1.82e+22	2.165
1930	4.18e+18	-0.525		6.91e+19	0.362		1.14e+21	1.25		1.89e+22	2.18
1940	4.11e+18	-0.533		6.93e+19	0.364		1.17e+21	1.26		1.97e+22	2.199
1950	4.01e+18	-0.543		6.9e+19	0.362		1.19e+21	1.267		2.04e+22	2.214
1960	3.94e+18	-0.55		6.92e+19	0.363		1.22e+21	1.277		2.14e+22	2.233
1970	3.87e+18	-0.558		6.94e+19	0.364		1.24e+21	1.287		2.23e+22	2.252
1980	3.81e+18	-0.566		6.96e+19	0.366		1.27e+21	1.297		2.33e+22	2.271
1990	3.72e+18	-0.576		6.93e+19	0.364		1.29e+21	1.304		2.41e+22	2.286
2000	3.65e+18	-0.583		6.95e+19	0.365		1.32e+21	1.314		2.52e+22	2.305
